# Supplementary material for: Identifying Aspects of the Post-Transcriptional Program Governing the Proteome of the Green Alga Micromonas pusilla
Source: PLoS One. 2016 Jul 19;11(7):e0155839. doi: 10.1371/journal.pone.0155839 (PMC4951065; doi:10.1371/journal.pone.0155839)
Supplement: S1 Table — This table contains a detailed list of differentially expressed genes, as determined by a progressive scan where protein expression from one time point was compared with data from the subsequent time point just prior to it, e.g. T2 compared with T3. In the case of T4, this was compared with the data from T1. (XLSX) [file pone.0155839.s002.xlsx]

## Sheet: T3 vs T4
Protein ID	Fold Change	p-value	Direction	kogid	kogdefline	kogClass	kogGroup	Description
wlab.163586	1.69714	0.0353874	Pre-dawn					Atp-binding cassette, sub-family d member (May2013) [Micromonas CCMP1545]
wlab.142967	1.5875	0.0227628	Pre-dawn					ubiquinone/menaquinone biosynthesis methyltransferase (May2013) [Micromonas CCMP1545]
wlab.208730	0.990476	0.037194	Pre-dawn	KOG2139	WD40 repeat protein	General function prediction only	POORLY CHARACTERIZED	Aladin/adracalin/aaas (May2013) [Micromonas CCMP1545]
wlab.223673	0.755844	0.0205921	Pre-dawn					NOL1/NOP2/sun family putative RNA methylase (May2013) [Micromonas CCMP1545]
wlab.223808	0.633333	0.0250353	Pre-dawn					Protein of unknown function (DUF3422) (May2013) [Micromonas CCMP1545]
wlab.149361	-0.304524	0.0373527	Lights On	KOG3181	40S ribosomal protein S3	Translation, ribosomal structure and biogenesis	INFORMATION STORAGE AND PROCESSING	ribosomal protein S3 (May2013) [Micromonas CCMP1545]
wlab.215998	-0.307619	0.0337856	Lights On					CITT1; putative malate transporter; Carbon metabolism (May2013) [Micromonas CCMP1545]
wlab.209541	-0.308929	0.046151	Lights On	KOG0888	Nucleoside diphosphate kinase	Nucleotide transport and metabolism	METABOLISM	Nucleoside diphosphate kinase (May2013) [Micromonas CCMP1545]
wlab.206744	-0.315476	0.0435263	Lights On					Rubisco LS methyltransferase, substrate-binding domain,Rubisco LSMT substrate-binding (May2013) [Micromonas CCMP1545]
wlab.169553	-0.315952	0.0266674	Lights On	KOG0504	FOG: Ankyrin repeat	General function prediction only	POORLY CHARACTERIZED	Ankyrin repeats (3 copies),Ankyrin repeat profile.,Ankyrin repeat-containing domain,Ankyrin repeat region circular profile.,ankyrin repeats (May2013) [Micromonas CCMP1545]
wlab.147339	-0.317619	0.0411684	Lights On	KOG0020	Endoplasmic reticulum glucose-regulated protein (GRP94/endoplasmin), HSP90 family	Posttranslational modification, protein turnover, chaperones	CELLULAR PROCESSES AND SIGNALING	Heat shock protein 90 (May2013) [Micromonas CCMP1545]
wlab.212226	-0.319805	0.0388881	Lights On					General transcription factor iif subunit 2 (May2013) [Micromonas CCMP1545]
wlab.207420	-0.322143	0.0429444	Lights On	KOG1769	Ubiquitin-like proteins	Posttranslational modification, protein turnover, chaperones	CELLULAR PROCESSES AND SIGNALING	Small ubiquitin-related modifier (May2013) [Micromonas CCMP1545]
wlab.213251	-0.323095	0.0414281	Lights On					glyceraldehyde-3-phosphate dehydrogenase, type I (May2013) [Micromonas CCMP1545]
wlab.152047	-0.324405	0.0333043	Lights On					Unknown function (May2013) [Micromonas CCMP1545]
wlab.209061	-0.324643	0.0261615	Lights On	KOG0459	Polypeptide release factor 3	Translation, ribosomal structure and biogenesis	INFORMATION STORAGE AND PROCESSING	Eukaryotic peptide chain release factor gtp-binding subunit (erf2) (translation release factor 3) (erf3) (erf-3) (May2013) [Micromonas CCMP1545]
wlab.168508	-0.325476	0.045438	Lights On	KOG0901	60S ribosomal protein L14/L17/L23	Translation, ribosomal structure and biogenesis	INFORMATION STORAGE AND PROCESSING	60s ribosomal protein l23 (May2013) [Micromonas CCMP1545]
wlab.209140	-0.333333	0.0342578	Lights On					candidate a-glycosidase; GH Family 13; CAZymes (May2013) [Micromonas CCMP1545]
wlab.209677	-0.347143	0.0128045	Lights On	KOG1767	40S ribosomal protein S25	Translation, ribosomal structure and biogenesis	INFORMATION STORAGE AND PROCESSING	RIBOSOMAL S25 40S RIBONUCLEOPROTEIN S25 MULTIGENE FAMILY TRANSCRIPTION STRAIN DIRECT,S25 ribosomal protein (May2013) [Micromonas CCMP1545]
wlab.166994	-0.348571	0.0387586	Lights On	KOG0357	Chaperonin complex component, TCP-1 epsilon subunit (CCT5)	Posttranslational modification, protein turnover, chaperones	CELLULAR PROCESSES AND SIGNALING	T-complex protein 1, epsilon subunit (May2013) [Micromonas CCMP1545]
wlab.209713	-0.354762	0.0423782	Lights On					Inorganic pyrophosphatase (May2013) [Micromonas CCMP1545]
wlab.208643	-0.355238	0.0449811	Lights On	KOG1676	K-homology type RNA binding proteins	RNA processing and modification	INFORMATION STORAGE AND PROCESSING	Kh domain containing rna binding protein (May2013) [Micromonas CCMP1545]
wlab.151254	-0.35619	0.039248	Lights On					Metalloprotease (May2013) [Micromonas CCMP1545]
wlab.206225	-0.356429	0.0477249	Lights On					ribosomal protein S21 (May2013) [Micromonas CCMP1545]
wlab.209632	-0.357857	0.0347847	Lights On					Tic110; The Chloroplast Envelope Anion Channel-forming Tic110 (Tic110) Family; Transporters (May2013) [Micromonas CCMP1545]
wlab.202603	-0.357976	0.0376132	Lights On	KOG0657	Glyceraldehyde 3-phosphate dehydrogenase	Carbohydrate transport and metabolism	METABOLISM	glyceraldehyde-3-phosphate dehydrogenase, type I (May2013) [Micromonas CCMP1545]
wlab.150724	-0.358333	0.0409283	Lights On	KOG0401	Translation initiation factor 4F, ribosome/mRNA-bridging subunit (eIF-4G)	Translation, ribosomal structure and biogenesis	INFORMATION STORAGE AND PROCESSING	Globin-like,Globin, structural domain,EF-hand calcium-binding domain.,EF-hand calcium-binding domain profile.,EF-hand-like domain,EF-hand, calcium binding motif,EF-hand domain (May2013) [Micromonas CCMP1545]
wlab.223962	-0.36131	0.0273647	Lights On	KOG1256	Long-chain acyl-CoA synthetases (AMP-forming)	Lipid transport and metabolism	METABOLISM	AMP-binding enzyme,Putative AMP-binding domain signature. (May2013) [Micromonas CCMP1545]
wlab.211927	-0.364048	0.0352646	Lights On					HAD hydrolase, family IA, variant 3 (May2013) [Micromonas CCMP1545]
wlab.157979	-0.364643	0.0189131	Lights On	KOG3126	Porin/voltage-dependent anion-selective channel protein	Inorganic ion transport and metabolism	METABOLISM	Voltage-dependent anion-selective channel (May2013) [Micromonas CCMP1545]
wlab.204909	-0.365238	0.0265153	Lights On					hydroxypyruvate-like domains reductase; Photorespiration/ROS (May2013) [Micromonas CCMP1545]
wlab.211075	-0.366905	0.0334143	Lights On					Uncharacterized (May2013) [Micromonas CCMP1545]
wlab.209785	-0.367976	0.0357373	Lights On	KOG0052	Translation elongation factor EF-1 alpha/Tu	Translation, ribosomal structure and biogenesis	INFORMATION STORAGE AND PROCESSING	Translation factor (May2013) [Micromonas CCMP1545]
wlab.152397	-0.369643	0.0258358	Lights On					ATP synthase F1, delta subunit (May2013) [Micromonas CCMP1545]
wlab.159225	-0.369643	0.0353672	Lights On	KOG0052	Translation elongation factor EF-1 alpha/Tu	Translation, ribosomal structure and biogenesis	INFORMATION STORAGE AND PROCESSING	Translation factor (May2013) [Micromonas CCMP1545]
wlab.168297	-0.37381	0.0397018	Lights On	KOG1695	Glutathione S-transferase	Posttranslational modification, protein turnover, chaperones	CELLULAR PROCESSES AND SIGNALING	Glutathione s-transferase (May2013) [Micromonas CCMP1545]
wlab.169096	-0.374167	0.0323223	Lights On					ATP synthase CF0 subunit B', cp precursor; Photosynthesis (May2013) [Micromonas CCMP1545]
wlab.223257	-0.374762	0.0285239	Lights On	KOG1570	60S ribosomal protein L10A	Translation, ribosomal structure and biogenesis	INFORMATION STORAGE AND PROCESSING	Ribosomal protein l7ae family member (May2013) [Micromonas CCMP1545]
wlab.212757	-0.374881	0.0447923	Lights On					CP12 domain (May2013) [Micromonas CCMP1545]
wlab.151882	-0.377738	0.0295315	Lights On	KOG3401	60S ribosomal protein L26	Translation, ribosomal structure and biogenesis	INFORMATION STORAGE AND PROCESSING	ribosomal protein L24 (May2013) [Micromonas CCMP1545]
wlab.196777	-0.378929	0.015223	Lights On	KOG4012	Histone H1	Chromatin structure and dynamics	INFORMATION STORAGE AND PROCESSING	Histone h1/h5 (May2013) [Micromonas CCMP1545]
wlab.214523	-0.379048	0.0463115	Lights On					Eukaryotic translation initiation factor 4 gamma (May2013) [Micromonas CCMP1545]
wlab.212719	-0.379167	0.0140316	Lights On	KOG0378	40S ribosomal protein S4	Translation, ribosomal structure and biogenesis	INFORMATION STORAGE AND PROCESSING	30s/40s ribosomal protein s4 (May2013) [Micromonas CCMP1545]
wlab.205756	-0.3825	0.0380553	Lights On					Quinone oxidoreductase, bacteria and plant (May2013) [Micromonas CCMP1545]
wlab.152991	-0.386667	0.0479463	Lights On					Unknown function (May2013) [Micromonas CCMP1545]
wlab.169655	-0.387024	0.0115056	Lights On					60s ribosomal protein l24 (May2013) [Micromonas CCMP1545]
wlab.138205	-0.38869	0.0360764	Lights On					other_light3; Light harvesting (May2013) [Micromonas CCMP1545]
wlab.152341	-0.392976	0.0436525	Lights On					ATP-dependent chaperone protein ClpB (May2013) [Micromonas CCMP1545]
wlab.146982	-0.396071	0.0400433	Lights On					Peptide methionine sulphoxide reductase MsrA (May2013) [Micromonas CCMP1545]
wlab.209223	-0.397976	0.0362922	Lights On	KOG1335	Dihydrolipoamide dehydrogenase	Energy production and conversion	METABOLISM	DLDH, GCSL2; Dihydrolipoamide dehydrogenase also known as glycine decarboxylase L-protein, glycine cleavage system L-protein; Photorespiration/ROS (May2013) [Micromonas CCMP1545]
wlab.207928	-0.398214	0.0493477	Lights On					LHCA9_putative; Light harvesting (May2013) [Micromonas CCMP1545]
wlab.196075	-0.399286	0.0378116	Lights On					GSII, GLN; glutamine synthetase; Photorespiration/ROS (May2013) [Micromonas CCMP1545]
wlab.159525	-0.400714	0.036063	Lights On	KOG2309	60s ribosomal protein L2/L8	Translation, ribosomal structure and biogenesis	INFORMATION STORAGE AND PROCESSING	Ribosomal protein l2 (May2013) [Micromonas CCMP1545]
wlab.211877	-0.401905	0.0487044	Lights On	KOG0613	Projectin/twitchin and related proteins	Cytoskeleton	CELLULAR PROCESSES AND SIGNALING	Unknown function (May2013) [Micromonas CCMP1545]
wlab.196051	-0.403452	0.0275267	Lights On	KOG2467	Glycine/serine hydroxymethyltransferase	Amino acid transport and metabolism	METABOLISM	SHMT, GHMT; Serine/glycine hydroxymethyltransferase; Photorespiration/ROS (May2013) [Micromonas CCMP1545]
wlab.213407	-0.405952	0.00375529	Lights On					Putative ribosome biogenesis GTPase RsgA [rsgA].,Protein of unknown function, DUF258,EngC GTPase domain profile. (May2013) [Micromonas CCMP1545]
wlab.209092	-0.407024	0.0244525	Lights On	KOG3424	40S ribosomal protein S24	Translation, ribosomal structure and biogenesis	INFORMATION STORAGE AND PROCESSING	40s ribosomal protein s24 (May2013) [Micromonas CCMP1545]
wlab.223815	-0.407143	0.0431409	Lights On	KOG2479	Translation initiation factor 3, subunit d (eIF-3d)	Translation, ribosomal structure and biogenesis	INFORMATION STORAGE AND PROCESSING	Eukaryotic translation initiation factor 3 subunit 7 (May2013) [Micromonas CCMP1545]
wlab.195502	-0.408214	0.0464514	Lights On	KOG0264	Nucleosome remodeling factor, subunit CAF1/NURF55/MSI1	Chromatin structure and dynamics	INFORMATION STORAGE AND PROCESSING	Wd40 repeat family (May2013) [Micromonas CCMP1545]
wlab.223840	-0.410238	0.00725331	Lights On					Unknown function (May2013) [Micromonas CCMP1545]
wlab.209133	-0.411667	0.0263215	Lights On					S1 rna-binding domain-containing protein 1 (May2013) [Micromonas CCMP1545]
wlab.211945	-0.417262	0.0414371	Lights On					argininosuccinate synthase (May2013) [Micromonas CCMP1545]
wlab.209216	-0.418095	0.0259524	Lights On	KOG0975	Branched chain aminotransferase BCAT1, pyridoxal phosphate enzymes type IV superfamily	Amino acid transport and metabolism	METABOLISM	branched-chain amino acid aminotransferase (May2013) [Micromonas CCMP1545]
wlab.223730	-0.418095	0.0320735	Lights On	KOG3124	Pyrroline-5-carboxylate reductase	Amino acid transport and metabolism	METABOLISM	pyrroline-5-carboxylate reductase (May2013) [Micromonas CCMP1545]
wlab.211807	-0.42	0.0434548	Lights On					Unknown function (May2013) [Micromonas CCMP1545]
wlab.202368	-0.423452	0.0343961	Lights On					Proline rich extensin signature (May2013) [Micromonas CCMP1545]
wlab.210741	-0.424167	0.0489475	Lights On	KOG3421	60S ribosomal protein L14	Translation, ribosomal structure and biogenesis	INFORMATION STORAGE AND PROCESSING	60s ribosomal protein l14 (May2013) [Micromonas CCMP1545]
wlab.149567	-0.424167	0.0448761	Lights On					glutathione S-transferase and/or glutaredoxin domains; Photorespiration/ROS (May2013) [Micromonas CCMP1545]
wlab.222111	-0.424762	0.0379586	Lights On	KOG0524	Pyruvate dehydrogenase E1, beta subunit	Energy production and conversion	METABOLISM	Pyruvate dehydrogenase e1 component, beta subunit (May2013) [Micromonas CCMP1545]
wlab.208112	-0.425	0.0294235	Lights On					Peptidyl-prolyl cis-trans isomerase (May2013) [Micromonas CCMP1545]
wlab.171593	-0.429405	0.00685285	Lights On					Atp synthase epsilon chain, mitochondrial (May2013) [Micromonas CCMP1545]
wlab.208093	-0.430595	0.0292112	Lights On					Unknown function (May2013) [Micromonas CCMP1545]
wlab.214826	-0.432024	0.0383082	Lights On					glutamate--cysteine ligase (May2013) [Micromonas CCMP1545]
wlab.197055	-0.433214	0.046669	Lights On					Ferredoxin thioredoxin reductase beta subunit, domain,Ferredoxin thioredoxin reductase catalytic beta chain (May2013) [Micromonas CCMP1545]
wlab.196263	-0.433333	0.0243637	Lights On					Photosystem I subunit II, cp precursor; Photosynthesis (May2013) [Micromonas CCMP1545]
wlab.149806	-0.434167	0.0464867	Lights On	KOG2743	Cobalamin synthesis protein	Coenzyme transport and metabolism	METABOLISM	Prli-interacting factor l (May2013) [Micromonas CCMP1545]
wlab.211102	-0.434643	0.023168	Lights On	KOG4674	Uncharacterized conserved coiled-coil protein	Function unknown	POORLY CHARACTERIZED	Unknown function (May2013) [Micromonas CCMP1545]
wlab.221991	-0.436667	0.0299173	Lights On					L-ascorbate peroxidase; Photorespiration/ROS (May2013) [Micromonas CCMP1545]
wlab.171078	-0.437857	0.0474184	Lights On	KOG1216	von Willebrand factor and related coagulation proteins	Defense mechanisms	CELLULAR PROCESSES AND SIGNALING	Unknown function (May2013) [Micromonas CCMP1545]
wlab.202652	-0.440833	0.0127032	Lights On					AT hook motif,DNA binding domain with preference for A/T rich regions,High mobility group protein (HMGY) signature,AT-hook-like domain signature (May2013) [Micromonas CCMP1545]
wlab.211950	-0.443214	0.0251382	Lights On					Nadh-ubiquinone oxidoreductase subunit b17.2 (May2013) [Micromonas CCMP1545]
wlab.151920	-0.444881	0.0446811	Lights On					Protein of unknown function (DUF760) (May2013) [Micromonas CCMP1545]
wlab.205682	-0.445714	0.0439044	Lights On					HMG (high mobility group) box,High mobility group, superfamily,high mobility group (May2013) [Micromonas CCMP1545]
wlab.208481	-0.44619	0.0234341	Lights On					GGR; Geranylgeranyl reductase; Chlorophyll/Carotenoid (May2013) [Micromonas CCMP1545]
wlab.147897	-0.448095	0.0367237	Lights On	KOG0401	Translation initiation factor 4F, ribosome/mRNA-bridging subunit (eIF-4G)	Translation, ribosomal structure and biogenesis	INFORMATION STORAGE AND PROCESSING	Unknown function (May2013) [Micromonas CCMP1545]
wlab.153154	-0.450833	0.0284775	Lights On					Transaldolase (May2013) [Micromonas CCMP1545]
wlab.210154	-0.451786	0.0125725	Lights On					MCS; Chlorophyll/Carotenoid (May2013) [Micromonas CCMP1545]
wlab.202505	-0.452619	0.0312773	Lights On					succinate-CoA ligase, alpha subunit (May2013) [Micromonas CCMP1545]
wlab.159158	-0.454405	0.0280032	Lights On	KOG0465	Mitochondrial elongation factor	Translation, ribosomal structure and biogenesis	INFORMATION STORAGE AND PROCESSING	small GTP-binding protein domain (May2013) [Micromonas CCMP1545]
wlab.212349	-0.455	0.0322965	Lights On					Unknown function (May2013) [Micromonas CCMP1545]
wlab.214117	-0.455952	0.00985394	Lights On	KOG0879	U-snRNP-associated cyclophilin type peptidyl-prolyl cis-trans isomerase	Posttranslational modification, protein turnover, chaperones	CELLULAR PROCESSES AND SIGNALING	Peptidyl-prolyl cis-trans isomerase h, ppih (May2013) [Micromonas CCMP1545]
wlab.166844	-0.457976	0.0173619	Lights On	KOG0907	Thioredoxin	Posttranslational modification, protein turnover, chaperones	CELLULAR PROCESSES AND SIGNALING	Thioredoxin-like fold,Thioredoxin (May2013) [Micromonas CCMP1545]
wlab.209529	-0.458333	0.0485198	Lights On					proline--tRNA ligase (May2013) [Micromonas CCMP1545]
wlab.202664	-0.458452	0.0173853	Lights On	KOG0397	60S ribosomal protein L11	Translation, ribosomal structure and biogenesis	INFORMATION STORAGE AND PROCESSING	60s ribosomal protein l11 (May2013) [Micromonas CCMP1545]
wlab.149511	-0.458452	0.0443359	Lights On					Heat shock protein DnaJ, N-terminal (May2013) [Micromonas CCMP1545]
wlab.220985	-0.460476	0.0164587	Lights On					Unknown function (May2013) [Micromonas CCMP1545]
wlab.210956	-0.460952	0.0399493	Lights On	KOG0900	40S ribosomal protein S20	Translation, ribosomal structure and biogenesis	INFORMATION STORAGE AND PROCESSING	ribosomal protein S10 (May2013) [Micromonas CCMP1545]
wlab.209542	-0.463929	0.0450007	Lights On					acetate--CoA ligase (May2013) [Micromonas CCMP1545]
wlab.213431	-0.464286	0.0433489	Lights On	KOG1776	Zn-binding protein Push	Signal transduction mechanisms	CELLULAR PROCESSES AND SIGNALING	CS domain profile.,CS domain (May2013) [Micromonas CCMP1545]
wlab.203337	-0.464405	0.0472299	Lights On	KOG3070	Predicted RNA-binding protein containing PIN domain and invovled in translation or RNA processing	Translation, ribosomal structure and biogenesis	INFORMATION STORAGE AND PROCESSING	Zinc finger CCHC-type profile.,Zinc knuckle,zinc finger,DNA-binding SAP,SAP domain,Zinc finger, CCHC-type,Putative DNA-binding (bihelical) motif predicted to be involved in chromosomal organisation,SAP motif profile. (May2013) [Micromonas CCMP1545]
wlab.223674	-0.465595	0.0263615	Lights On					WD40/YVTN repeat-like-containing domain,FG-GAP repeat profile.,Concanavalin A-like lectin/glucanases superfamily,FG-GAP repeat,REJ domain (May2013) [Micromonas CCMP1545]
wlab.150399	-0.46631	0.0443399	Lights On	KOG3434	60S ribosomal protein L22	Translation, ribosomal structure and biogenesis	INFORMATION STORAGE AND PROCESSING	60s ribosomal protein l22 (May2013) [Micromonas CCMP1545]
wlab.159157	-0.4675	0.0225559	Lights On	KOG2298	Glycyl-tRNA synthetase and related class II tRNA synthetase	Translation, ribosomal structure and biogenesis	INFORMATION STORAGE AND PROCESSING	glycine--tRNA ligase (May2013) [Micromonas CCMP1545]
wlab.212658	-0.469048	0.036672	Lights On	KOG3259	Peptidyl-prolyl cis-trans isomerase	Posttranslational modification, protein turnover, chaperones	CELLULAR PROCESSES AND SIGNALING	Peptidyl-prolyl cis-trans isomerase (May2013) [Micromonas CCMP1545]
wlab.208553	-0.472262	0.0448689	Lights On					acetylglutamate kinase (May2013) [Micromonas CCMP1545]
wlab.207834	-0.473452	0.0389979	Lights On	KOG2914	Predicted haloacid-halidohydrolase and related hydrolases	General function prediction only	POORLY CHARACTERIZED	HAD hydrolase, family IA, variant 3 (May2013) [Micromonas CCMP1545]
wlab.150945	-0.474167	0.0383603	Lights On					Unknown function (May2013) [Micromonas CCMP1545]
wlab.149751	-0.479167	0.0429215	Lights On	KOG0907	Thioredoxin	Posttranslational modification, protein turnover, chaperones	CELLULAR PROCESSES AND SIGNALING	Thioredoxin-related (May2013) [Micromonas CCMP1545]
wlab.223906	-0.479524	0.0327622	Lights On					Complement component 1-related (May2013) [Micromonas CCMP1545]
wlab.209597	-0.48131	0.032219	Lights On	KOG0554	Asparaginyl-tRNA synthetase (mitochondrial)	Translation, ribosomal structure and biogenesis	INFORMATION STORAGE AND PROCESSING	asparagine--tRNA ligase (May2013) [Micromonas CCMP1545]
wlab.214405	-0.482024	0.040131	Lights On					Mitochondrial substrate carrier family protein (May2013) [Micromonas CCMP1545]
wlab.150462	-0.483333	0.0273778	Lights On					CHL27; Chlorophyll/Carotenoid (May2013) [Micromonas CCMP1545]
wlab.170683	-0.484524	0.0381741	Lights On	KOG4584	Uncharacterized conserved protein	General function prediction only	POORLY CHARACTERIZED	Pantothenate kinase (May2013) [Micromonas CCMP1545]
wlab.150585	-0.485119	0.0219243	Lights On					Unknown function (May2013) [Micromonas CCMP1545]
wlab.208971	-0.485595	0.0100777	Lights On					candidate 1,4-a-glucan branching enzyme; GH Family 13; CAZymes (May2013) [Micromonas CCMP1545]
wlab.202249	-0.487619	0.00712243	Lights On					uracil phosphoribosyltransferase (May2013) [Micromonas CCMP1545]
wlab.203458	-0.48881	0.0119795	Lights On					LHCA1; Light harvesting (May2013) [Micromonas CCMP1545]
wlab.212556	-0.489167	0.0369856	Lights On					Snf7 - related (May2013) [Micromonas CCMP1545]
wlab.207903	-0.489524	0.0483493	Lights On					26S proteasome subunit P45 family (May2013) [Micromonas CCMP1545]
wlab.150203	-0.491429	0.0407511	Lights On	KOG1735	Actin depolymerizing factor	Cytoskeleton	CELLULAR PROCESSES AND SIGNALING	Cofilin-related (May2013) [Micromonas CCMP1545]
wlab.168115	-0.491548	0.0423461	Lights On	KOG0176	20S proteasome, regulatory subunit alpha type PSMA5/PUP2	Posttranslational modification, protein turnover, chaperones	CELLULAR PROCESSES AND SIGNALING	Proteasome subunit alpha/beta (May2013) [Micromonas CCMP1545]
wlab.148146	-0.495952	0.0389638	Lights On					Malto-oligosyltrehalose trehalohydrolase (May2013) [Micromonas CCMP1545]
wlab.140429	-0.497262	0.0438256	Lights On					phenylalanine--tRNA ligase, beta subunit (May2013) [Micromonas CCMP1545]
wlab.202303	-0.5	0.00475047	Lights On	KOG2239	Transcription factor containing NAC and TS-N domains	Transcription	INFORMATION STORAGE AND PROCESSING	Nascent polypeptide associated complex alpha subunit-related (May2013) [Micromonas CCMP1545]
wlab.195493	-0.5	0.00806816	Lights On	KOG0255	Synaptic vesicle transporter SVOP and related transporters (major facilitator superfamily)	General function prediction only	POORLY CHARACTERIZED	NRT2.1; Nitrogen acquisition and assimilation (May2013) [Micromonas CCMP1545]
wlab.212356	-0.500238	0.00905879	Lights On					Chaperonin 23 (May2013) [Micromonas CCMP1545]
wlab.149771	-0.500476	0.00977677	Lights On	KOG0635	Adenosine 5'-phosphosulfate kinase	Inorganic ion transport and metabolism	METABOLISM	adenylylsulfate kinase (May2013) [Micromonas CCMP1545]
wlab.210009	-0.501548	0.0458092	Lights On					Phosphoribosylanthranilate isomerase (May2013) [Micromonas CCMP1545]
wlab.201961	-0.501667	0.00734996	Lights On	KOG2790	Phosphoserine aminotransferase	Amino acid transport and metabolism	METABOLISM	phosphoserine transaminase (May2013) [Micromonas CCMP1545]
wlab.171742	-0.504167	0.0215109	Lights On	KOG1337	N-methyltransferase	General function prediction only	POORLY CHARACTERIZED	Rubisco LS methyltransferase, substrate-binding domain,Rubisco LSMT substrate-binding,SET (Su(var)3-9, Enhancer-of-zeste, Trithorax) domain,SET domain (May2013) [Micromonas CCMP1545]
wlab.152307	-0.504167	0.0280688	Lights On					ATP-binding cassette protein, ChvD family (May2013) [Micromonas CCMP1545]
wlab.212771	-0.506429	0.0297757	Lights On					GUN4; Tetryapyrrole biosynthesis (May2013) [Micromonas CCMP1545]
wlab.206360	-0.50881	0.0431272	Lights On					NAR1; Nitrogen acquisition and assimilation (May2013) [Micromonas CCMP1545]
wlab.167562	-0.50881	0.00394549	Lights On	KOG2670	Enolase	Carbohydrate transport and metabolism	METABOLISM	phosphopyruvate hydratase (May2013) [Micromonas CCMP1545]
wlab.196372	-0.509286	0.0157091	Lights On	KOG0043	Uncharacterized conserved protein, contains DM10 domain	Function unknown	POORLY CHARACTERIZED	Nucleoside-diphosphokinase regulatory subunit p72; Flagella_related (May2013) [Micromonas CCMP1545]
wlab.172192	-0.51	0.0275304	Lights On					Unknown function (May2013) [Micromonas CCMP1545]
wlab.212225	-0.5125	0.0474719	Lights On					Ef-hand domain (c-terminal) containing protein (May2013) [Micromonas CCMP1545]
wlab.194896	-0.512738	0.0202996	Lights On	KOG0453	Aconitase/homoaconitase (aconitase superfamily)	Energy production and conversion	METABOLISM	aconitate hydratase, mitochondrial (May2013) [Micromonas CCMP1545]
wlab.168964	-0.513452	0.0388651	Lights On	KOG0002	60s ribosomal protein L39	Translation, ribosomal structure and biogenesis	INFORMATION STORAGE AND PROCESSING	Ribosomal protein l39e (May2013) [Micromonas CCMP1545]
wlab.206995	-0.516071	0.0249651	Lights On					Photosystem I subunit III, cp precursor; Photosynthesis (May2013) [Micromonas CCMP1545]
wlab.199484	-0.519481	0.0050435	Lights On	KOG2676	Uncharacterized conserved protein	Function unknown	POORLY CHARACTERIZED	Ataxin-10 (May2013) [Micromonas CCMP1545]
wlab.171448	-0.52119	0.00722539	Lights On					Mog1/PsbP, alpha/beta/alpha sandwich,PsbP (May2013) [Micromonas CCMP1545]
wlab.217284	-0.521786	0.0173745	Lights On	KOG0454	3-isopropylmalate dehydratase (aconitase superfamily)	Amino acid transport and metabolism	METABOLISM	3-isopropylmalate dehydratase, small subunit (May2013) [Micromonas CCMP1545]
wlab.212011	-0.522143	0.0244583	Lights On					Unknown function (May2013) [Micromonas CCMP1545]
wlab.223777	-0.5225	0.0204541	Lights On	KOG4415	Uncharacterized conserved protein	Function unknown	POORLY CHARACTERIZED	Armadillo-like helical (May2013) [Micromonas CCMP1545]
wlab.207359	-0.522976	0.019446	Lights On					Hpt domain,Histidine-containing phosphotransfer (HPt) domain profile.,Signal transduction histidine kinase, phosphotransfer (Hpt) domain (May2013) [Micromonas CCMP1545]
wlab.211396	-0.528214	0.0168266	Lights On					pyruvate dehydrogenase (acetyl-transferring) E1 component, alpha subunit (May2013) [Micromonas CCMP1545]
wlab.196869	-0.53	0.011322	Lights On					Flavodoxin-like domain profile.,Metallo-beta-lactamase superfamily,Flavodoxin signature.,Flavin reductase like domain,FMN-binding split barrel,Flavodoxin (May2013) [Micromonas CCMP1545]
wlab.151409	-0.530595	0.030168	Lights On	KOG3311	Ribosomal protein S18	Translation, ribosomal structure and biogenesis	INFORMATION STORAGE AND PROCESSING	40s ribosomal protein s18 (May2013) [Micromonas CCMP1545]
wlab.195130	-0.530952	0.0367841	Lights On	KOG2450	Aldehyde dehydrogenase	Energy production and conversion	METABOLISM	Betaine-aldehyde dehydrogenase (May2013) [Micromonas CCMP1545]
wlab.201377	-0.531667	0.0234111	Lights On					PRDX; Peroxiredoxin, bacteria like; Selenoprotein (May2013) [Micromonas CCMP1545]
wlab.210087	-0.533333	0.00196854	Lights On					Transcription factor smif (decapping enzyme dcp1) (May2013) [Micromonas CCMP1545]
wlab.194840	-0.53381	0.0374771	Lights On	KOG0747	Putative NAD+-dependent epimerases	Carbohydrate transport and metabolism	METABOLISM	Nad dependent epimerase/dehydratase (May2013) [Micromonas CCMP1545]
wlab.159548	-0.534762	0.0258035	Lights On					Methylglyoxal synthase (May2013) [Micromonas CCMP1545]
wlab.212386	-0.535985	0.0267134	Lights On					Unknown function (May2013) [Micromonas CCMP1545]
wlab.209838	-0.540476	0.00887369	Lights On					VDE; Violaxanthin deepoxidase; Chlorophyll/Carotenoid (May2013) [Micromonas CCMP1545]
wlab.206912	-0.540833	0.0214603	Lights On					Unknown function (May2013) [Micromonas CCMP1545]
wlab.149799	-0.541548	0.0115052	Lights On					Unknown function (May2013) [Micromonas CCMP1545]
wlab.223276	-0.543214	0.003921	Lights On					Sec14 related protein (May2013) [Micromonas CCMP1545]
wlab.207968	-0.5475	0.00330164	Lights On					Armadillo-type fold,WD40-repeat-containing domain,Saccharomyces cerevisiae 175.8kDa hypothetical protein signature,Armadillo-like helical,WD40/YVTN repeat-like-containing domain,Trp-Asp (WD) repeats circular profile.,WD40 repeats,WD domain, G-beta repeat,
wlab.167008	-0.549881	0.00588321	Lights On					Cupin domain,RmlC-like jelly roll fold (May2013) [Micromonas CCMP1545]
wlab.215227	-0.555357	0.00857841	Lights On	KOG1748	Acyl carrier protein/NADH-ubiquinone oxidoreductase, NDUFAB1/SDAP subunit	Energy production and conversion	METABOLISM	acyl carrier protein (May2013) [Micromonas CCMP1545]
wlab.220020	-0.556071	0.0156205	Lights On	KOG0776	Geranylgeranyl pyrophosphate synthase/Polyprenyl synthetase	Coenzyme transport and metabolism	METABOLISM	GGPS; Geranylgeranyl pyrophosphate synthase; Chlorophyll/Carotenoid (May2013) [Micromonas CCMP1545]
wlab.196058	-0.559048	0.0164652	Lights On	KOG1401	Acetylornithine aminotransferase	Amino acid transport and metabolism	METABOLISM	HEML (GSA); Glutamate-1-semialdehyde 2,1-aminomutase; Chlorophyll/Carotenoid (May2013) [Micromonas CCMP1545]
wlab.205089	-0.560714	0.0277403	Lights On	KOG3271	Translation initiation factor 5A (eIF-5A)	Translation, ribosomal structure and biogenesis	INFORMATION STORAGE AND PROCESSING	translation initiation factor eIF-5A (May2013) [Micromonas CCMP1545]
wlab.164834	-0.5625	0.0124699	Lights On					Unknown function (May2013) [Micromonas CCMP1545]
wlab.209267	-0.56369	0.0237181	Lights On					Sec14 cytosolic factor family protein / phosphoglyceride transfer family protein (May2013) [Micromonas CCMP1545]
wlab.209350	-0.56369	0.00461703	Lights On	KOG1643	Triosephosphate isomerase	Carbohydrate transport and metabolism	METABOLISM	triose-phosphate isomerase (May2013) [Micromonas CCMP1545]
wlab.210186	-0.56391	0.0259462	Lights On					Ccaat-binding transcription factor (May2013) [Micromonas CCMP1545]
wlab.196151	-0.565476	0.0282722	Lights On	KOG4027	Uncharacterized conserved protein	Function unknown	POORLY CHARACTERIZED	Endothelial protein b9-related (May2013) [Micromonas CCMP1545]
wlab.207982	-0.566071	0.0490722	Lights On					Spot2-related (May2013) [Micromonas CCMP1545]
wlab.212227	-0.567024	0.0281817	Lights On	KOG0682	Ammonia permease	Inorganic ion transport and metabolism	METABOLISM	AMT1.2; Nitrogen acquisition and assimilation (May2013) [Micromonas CCMP1545]
wlab.201967	-0.56869	0.014215	Lights On					Permease for cytosine/purines, uracil, thiamine, allantoin (May2013) [Micromonas CCMP1545]
wlab.209879	-0.569231	0.00508051	Lights On					hydroxyacylglutathione hydrolase (May2013) [Micromonas CCMP1545]
wlab.167529	-0.573214	0.00818265	Lights On					Proteasome subunit alpha/beta (May2013) [Micromonas CCMP1545]
wlab.230014	-0.574048	0.0304787	Lights On					Ubiquitin ligase e3 alpha-related (May2013) [Micromonas CCMP1545]
wlab.213387	-0.575	0.0331587	Lights On					Unknown function (May2013) [Micromonas CCMP1545]
wlab.223738	-0.57869	0.0104817	Lights On					FeS assembly protein SufB (May2013) [Micromonas CCMP1545]
wlab.160543	-0.58	0.0190223	Lights On					Metal dependent hydrolase - related (May2013) [Micromonas CCMP1545]
wlab.223058	-0.580833	0.0428768	Lights On					Ribulose bisphosphate carboxylase small chain, domain,Ribulose bisphosphate carboxylase, small chain,RuBisCO small subunit signature (May2013) [Micromonas CCMP1545]
wlab.203563	-0.580952	0.0211202	Lights On					Fructose-1,6-bisphosphatase-related (May2013) [Micromonas CCMP1545]
wlab.214664	-0.581429	0.0271133	Lights On					Serine protease family s1c htra-related (May2013) [Micromonas CCMP1545]
wlab.212964	-0.581786	0.0148518	Lights On	KOG2672	Lipoate synthase	Coenzyme transport and metabolism	METABOLISM	Ferredoxin thioredoxin reductase variable alpha chain,FERREDOXIN-THIOREDOXIN VARIABLE CHAIN REDUCTASE REDUCTASE SUBUNIT A THIOREDOXIN OXIDOREDUCTASE FTR-V (May2013) [Micromonas CCMP1545]
wlab.223556	-0.582024	0.00938421	Lights On					CS domain profile.,HSP20-like chaperone,CS domain (May2013) [Micromonas CCMP1545]
wlab.210507	-0.583929	0.0222004	Lights On					candidate a-glucan-binding; CBM Family 20; CAZymes (May2013) [Micromonas CCMP1545]
wlab.202211	-0.584538	0.046897	Lights On					Dna-directed rna polymerase ii 13.3 kda polypeptide (May2013) [Micromonas CCMP1545]
wlab.159621	-0.585714	0.0203883	Lights On	KOG1490	GTP-binding protein CRFG/NOG1 (ODN superfamily)	General function prediction only	POORLY CHARACTERIZED	small GTP-binding protein domain (May2013) [Micromonas CCMP1545]
wlab.200129	-0.587857	0.0193635	Lights On	KOG0846	Mitochondrial/chloroplast ribosomal protein L15/L10	Translation, ribosomal structure and biogenesis	INFORMATION STORAGE AND PROCESSING	ribosomal protein L15 (May2013) [Micromonas CCMP1545]
wlab.166257	-0.589048	0.00457211	Lights On					Unknown function (May2013) [Micromonas CCMP1545]
wlab.152809	-0.589762	0.0273857	Lights On					cell division protein FtsZ (May2013) [Micromonas CCMP1545]
wlab.195719	-0.593452	0.0361401	Lights On	KOG4297	C-type lectin	Defense mechanisms	CELLULAR PROCESSES AND SIGNALING	Flagellar Protofilament Ribbon Protein; Flagella_related (May2013) [Micromonas CCMP1545]
wlab.200354	-0.594881	0.0325884	Lights On	KOG1695	Glutathione S-transferase	Posttranslational modification, protein turnover, chaperones	CELLULAR PROCESSES AND SIGNALING	Glutathione s-transferase (May2013) [Micromonas CCMP1545]
wlab.171000	-0.594881	0.0202378	Lights On					ankyrin repeats,Ankyrin repeat profile.,Ankyrin repeat region circular profile.,Ankyrin repeats (3 copies),Ankyrin repeat-containing domain,Ankyrin repeat (May2013) [Micromonas CCMP1545]
wlab.152688	-0.596548	0.00799921	Lights On					Arginyl-trna synthetase (May2013) [Micromonas CCMP1545]
wlab.165900	-0.597024	0.0047208	Lights On	KOG1716	Dual specificity phosphatase	Defense mechanisms	CELLULAR PROCESSES AND SIGNALING	Dual specificity protein phosphatase (May2013) [Micromonas CCMP1545]
wlab.209307	-0.600476	0.0109577	Lights On					Autoantigen rcd8 (May2013) [Micromonas CCMP1545]
wlab.211548	-0.605833	0.0198052	Lights On					Unknown function (May2013) [Micromonas CCMP1545]
wlab.212724	-0.6075	0.020142	Lights On					Forkhead associated domain,FHA domain,SMAD/FHA domain,Forkhead-associated (FHA) domain profile.,Forkhead-associated (FHA) domain (May2013) [Micromonas CCMP1545]
wlab.171706	-0.607778	0.0348751	Lights On					Dpy-30 motif (May2013) [Micromonas CCMP1545]
wlab.168870	-0.610595	0.0193661	Lights On					FAS1 domain,Fasciclin domain,Four repeated domains in the Fasciclin I family of proteins, present in many other contexts.,FAS1/BIgH3 domain profile. (May2013) [Micromonas CCMP1545]
wlab.168430	-0.611859	0.0188201	Lights On	KOG1740	Predicted mitochondrial/chloroplast ribosomal protein S17	Translation, ribosomal structure and biogenesis	INFORMATION STORAGE AND PROCESSING	30s ribosomal protein s17 (May2013) [Micromonas CCMP1545]
wlab.168896	-0.612024	0.0276067	Lights On					Ribulose bisphosphate carboxylase small chain, domain,Ribulose bisphosphate carboxylase, small chain,RuBisCO small subunit signature (May2013) [Micromonas CCMP1545]
wlab.208769	-0.612143	0.016548	Lights On					candidate isoamylase; GH Family 13; CAZymes (May2013) [Micromonas CCMP1545]
wlab.201371	-0.612262	0.00449185	Lights On	KOG1651	Glutathione peroxidase	Posttranslational modification, protein turnover, chaperones	CELLULAR PROCESSES AND SIGNALING	GPX1; Glutathione peroxidase; Selenoprotein (May2013) [Micromonas CCMP1545]
wlab.143606	-0.617622	0.008646	Lights On					FKBP-type peptidyl-prolyl cis-trans isomerase domain profile.,FKBP-type peptidyl-prolyl cis-trans isomerase (May2013) [Micromonas CCMP1545]
wlab.154609	-0.625833	0.00890707	Lights On	KOG1073	Uncharacterized mRNA-associated protein RAP55	Intracellular trafficking, secretion, and vesicular transport	CELLULAR PROCESSES AND SIGNALING	Scd6 protein-related (May2013) [Micromonas CCMP1545]
wlab.211411	-0.626429	0.00601419	Lights On					Tpr repeat containing protein (May2013) [Micromonas CCMP1545]
wlab.211143	-0.627273	0.0110908	Lights On					6-phosphogluconolactonase (May2013) [Micromonas CCMP1545]
wlab.211231	-0.631111	0.0238147	Lights On					EF-hand-like domain (May2013) [Micromonas CCMP1545]
wlab.210331	-0.631538	0.015569	Lights On					Adenine phosphoribosyltransferase (May2013) [Micromonas CCMP1545]
wlab.205818	-0.633929	0.0046455	Lights On					NAD(P)-binding domain,NADH(P)-binding (May2013) [Micromonas CCMP1545]
wlab.177506	-0.634167	0.0123913	Lights On					Unknown function (May2013) [Micromonas CCMP1545]
wlab.212528	-0.635245	0.0444904	Lights On	KOG3370	dUTPase	Nucleotide transport and metabolism	METABOLISM	dUTP diphosphatase (May2013) [Micromonas CCMP1545]
wlab.207180	-0.638077	0.0351888	Lights On					Uncharacterized putative methyltransferase (May2013) [Micromonas CCMP1545]
wlab.221936	-0.638452	0.00769452	Lights On	KOG0028	Ca2+-binding protein (centrin/caltractin), EF-Hand superfamily protein	Cell cycle control, cell division, chromosome partitioning	METABOLISM	Ef-hand calcium-binding domain containing protein (May2013) [Micromonas CCMP1545]
wlab.209048	-0.639405	0.0230393	Lights On					Possible plasma membrane-binding motif in junctophilins, PIP-5-kinases and protein kinases.,MORN repeat (May2013) [Micromonas CCMP1545]
wlab.169215	-0.64131	0.00307871	Lights On	KOG2872	Uroporphyrinogen decarboxylase	Coenzyme transport and metabolism	METABOLISM	HEME4 (UROD4); Uroporphyrinogen III decarboxylase (putative); Chlorophyll/Carotenoid (May2013) [Micromonas CCMP1545]
wlab.208086	-0.643182	0.0395006	Lights On					Unknown function (May2013) [Micromonas CCMP1545]
wlab.198099	-0.644167	0.00282861	Lights On					Unknown function (May2013) [Micromonas CCMP1545]
wlab.195452	-0.648214	0.01137	Lights On	KOG1111	N-acetylglucosaminyltransferase complex, subunit PIG-A/SPT14, required for phosphatidylinositol biosynthesis/Sulfolipid synthase	Cell wall/membrane/envelope biogenesis	CELLULAR PROCESSES AND SIGNALING	candidate starch synthase; GT Family 5; CAZymes (May2013) [Micromonas CCMP1545]
wlab.209431	-0.648214	0.0301678	Lights On					Dna2/nam7 helicase family (May2013) [Micromonas CCMP1545]
wlab.152160	-0.649762	0.00413799	Lights On					Unknown function (May2013) [Micromonas CCMP1545]
wlab.195708	-0.649762	0.00413799	Lights On					Unknown function (May2013) [Micromonas CCMP1545]
wlab.153015	-0.651548	0.0381447	Lights On					Aminopeptidase (May2013) [Micromonas CCMP1545]
wlab.210828	-0.651548	0.00184142	Lights On					Dihydrolipoamide acetyl/succinyl-transferase-related (May2013) [Micromonas CCMP1545]
wlab.212354	-0.654286	0.0343348	Lights On	KOG0516	Dystonin, GAS (Growth-arrest-specific protein), and related proteins	Cytoskeleton	CELLULAR PROCESSES AND SIGNALING	Unknown function (May2013) [Micromonas CCMP1545]
wlab.151674	-0.654762	0.0175936	Lights On					Ribulose bisphosphate carboxylase small chain, domain,Ribulose bisphosphate carboxylase, small chain,RuBisCO small subunit signature (May2013) [Micromonas CCMP1545]
wlab.208995	-0.656667	0.0374254	Lights On					Tpr repeat containing protein (May2013) [Micromonas CCMP1545]
wlab.222978	-0.658333	0.0138991	Lights On					NADH-ubiquinone reductase complex 1 MLRQ subunit (May2013) [Micromonas CCMP1545]
wlab.153234	-0.658452	0.0181496	Lights On					glycine--tRNA ligase, alpha subunit (May2013) [Micromonas CCMP1545]
wlab.196795	-0.659524	0.0244043	Lights On					photosystem I protein PsaO (May2013) [Micromonas CCMP1545]
wlab.196826	-0.660238	0.00887258	Lights On					Ribosomal protein L10 (May2013) [Micromonas CCMP1545]
wlab.206841	-0.660833	0.00703958	Lights On	KOG1270	Methyltransferases	Coenzyme transport and metabolism	METABOLISM	CHLM (PPMT); Chlorophyll/Carotenoid (May2013) [Micromonas CCMP1545]
wlab.210366	-0.6625	0.00329671	Lights On	KOG2098	Predicted N6-adenine RNA methylase	RNA processing and modification	INFORMATION STORAGE AND PROCESSING	N6-adenosine-methyltransferase (May2013) [Micromonas CCMP1545]
wlab.202317	-0.664762	0.0447578	Lights On					Unknown function (May2013) [Micromonas CCMP1545]
wlab.209689	-0.669286	0.0279685	Lights On					dihydrodipicolinate reductase (May2013) [Micromonas CCMP1545]
wlab.212337	-0.67131	0.0357398	Lights On					Phosphoglycerate mutase (May2013) [Micromonas CCMP1545]
wlab.205582	-0.672429	0.0442787	Lights On					HLIP-like; Light harvesting (May2013) [Micromonas CCMP1545]
wlab.202296	-0.682792	0.0291266	Lights On	KOG1639	Steroid reductase required for elongation of the very long chain fatty acids	Lipid transport and metabolism	METABOLISM	3-oxo-5-alpha-steroid 4-dehydrogenase (May2013) [Micromonas CCMP1545]
wlab.224006	-0.690909	0.0252584	Lights On					SMAD/FHA domain,Forkhead-associated (FHA) domain,PAP_fibrillin,FHA domain,Forkhead associated domain,Forkhead-associated (FHA) domain profile. (May2013) [Micromonas CCMP1545]
wlab.202683	-0.695833	0.0292257	Lights On					Phytoene dehydrogenase (May2013) [Micromonas CCMP1545]
wlab.211038	-0.697024	0.00589958	Lights On					cysteine desulfurase IscS (May2013) [Micromonas CCMP1545]
wlab.207924	-0.697949	0.0085595	Lights On	KOG0283	WD40 repeat-containing protein	Function unknown	POORLY CHARACTERIZED	Wd repeat domain 44 (May2013) [Micromonas CCMP1545]
wlab.151348	-0.699524	0.00391573	Lights On					Putative uncharacterized protein (May2013) [Micromonas CCMP1545]
wlab.213388	-0.699881	0.00384768	Lights On					Unknown function (May2013) [Micromonas CCMP1545]
wlab.177588	-0.701667	0.00434583	Lights On					Unknown function (May2013) [Micromonas CCMP1545]
wlab.170530	-0.706905	0.0161326	Lights On					Unknown function (May2013) [Micromonas CCMP1545]
wlab.212321	-0.710238	0.00347916	Lights On					Unknown function (May2013) [Micromonas CCMP1545]
wlab.208785	-0.71369	0.010651	Lights On					Pre-mrna splicing factor (May2013) [Micromonas CCMP1545]
wlab.194844	-0.715952	0.018767	Lights On	KOG0927	Predicted transporter (ABC superfamily)	General function prediction only	POORLY CHARACTERIZED	Atp-binding cassette, sub-family f (gcn20), member 2 (May2013) [Micromonas CCMP1545]
wlab.212592	-0.719405	0.00199729	Lights On					Unknown function (May2013) [Micromonas CCMP1545]
wlab.223996	-0.721905	0.0208373	Lights On					GTS2; Tetryapyrrole biosynthesis (May2013) [Micromonas CCMP1545]
wlab.213348	-0.727909	0.00442451	Lights On					Unknown function (May2013) [Micromonas CCMP1545]
wlab.211655	-0.732857	0.00186017	Lights On	KOG3392	Exon-exon junction complex, Magoh component	RNA processing and modification	INFORMATION STORAGE AND PROCESSING	Mago nashi protein (May2013) [Micromonas CCMP1545]
wlab.206356	-0.734286	0.00243487	Lights On					Serine/threonine-protein kinase (May2013) [Micromonas CCMP1545]
wlab.171840	-0.735779	0.00294266	Lights On					Tetratricopeptide-like helical (May2013) [Micromonas CCMP1545]
wlab.209569	-0.736688	0.0409039	Lights On	KOG0747	Putative NAD+-dependent epimerases	Carbohydrate transport and metabolism	METABOLISM	Bll6421 protein (May2013) [Micromonas CCMP1545]
wlab.152036	-0.741667	0.00701543	Lights On					dihydroxy-acid dehydratase (May2013) [Micromonas CCMP1545]
wlab.202410	-0.748452	0.00928733	Lights On	KOG1189	Global transcriptional regulator, cell division control protein	Amino acid transport and metabolism	METABOLISM	Cdc68 related (May2013) [Micromonas CCMP1545]
wlab.202159	-0.74881	0.0138781	Lights On	KOG4813	Translation initiation factor eIF3, p35 subunit	Translation, ribosomal structure and biogenesis	INFORMATION STORAGE AND PROCESSING	Eukaryotic translation initiation factor 3 subunit 1 (May2013) [Micromonas CCMP1545]
wlab.143541	-0.749423	0.0193881	Lights On					MDH4; malate dehydrogenase; Carbon metabolism (May2013) [Micromonas CCMP1545]
wlab.206379	-0.751389	0.00811748	Lights On	KOG4473	Uncharacterized membrane protein	Function unknown	POORLY CHARACTERIZED	VIT family (May2013) [Micromonas CCMP1545]
wlab.212541	-0.7525	0.0344277	Lights On					Uvb-resistance protein-related (May2013) [Micromonas CCMP1545]
wlab.207676	-0.756548	0.0041431	Lights On					Domain of unknown function (DUF3411) (May2013) [Micromonas CCMP1545]
wlab.210425	-0.759643	0.0112297	Lights On					Thioredoxin peroxidase (May2013) [Micromonas CCMP1545]
wlab.202021	-0.76	0.00161526	Lights On	KOG0098	GTPase Rab2, small G protein superfamily	Intracellular trafficking, secretion, and vesicular transport	CELLULAR PROCESSES AND SIGNALING	small GTP-binding protein domain (May2013) [Micromonas CCMP1545]
wlab.208379	-0.76	0.0144623	Lights On					Spt5 C-terminal nonapeptide repeat binding Spt4 (May2013) [Micromonas CCMP1545]
wlab.167555	-0.767381	0.00158601	Lights On	KOG3430	Dynein light chain type 1	Cytoskeleton	CELLULAR PROCESSES AND SIGNALING	ODA Light Chain 8; Flagella_related (May2013) [Micromonas CCMP1545]
wlab.215193	-0.774762	0.0170635	Lights On					candidate a-glucan-binding; CBM Family 20; CAZymes (May2013) [Micromonas CCMP1545]
wlab.170447	-0.77619	0.011883	Lights On					Dna polymerase v related (May2013) [Micromonas CCMP1545]
wlab.202421	-0.777778	0.0224507	Lights On	KOG2823	Cellular protein (glioma tumor suppressor candidate region gene 2)	General function prediction only	POORLY CHARACTERIZED	Glioma suppressor candidate region gene 2 (May2013) [Micromonas CCMP1545]
wlab.212636	-0.784643	0.0164712	Lights On					Sec7 domain protein (May2013) [Micromonas CCMP1545]
wlab.208626	-0.790476	0.0239647	Lights On					Unknown function (May2013) [Micromonas CCMP1545]
wlab.208198	-0.794762	5.58359e-05	Lights On					Cg7903-pa (May2013) [Micromonas CCMP1545]
wlab.213429	-0.800714	0.00850805	Lights On	KOG3063	Membrane coat complex Retromer, subunit VPS26	Intracellular trafficking, secretion, and vesicular transport	CELLULAR PROCESSES AND SIGNALING	Vacuolar protein sorting 26 related (May2013) [Micromonas CCMP1545]
wlab.211960	-0.809524	0.00446163	Lights On	KOG0431	Auxilin-like protein and related proteins containing DnaJ domain	General function prediction only	POORLY CHARACTERIZED	IQ calmodulin-binding motif,IQ motif profile.,Short calmodulin-binding motif containing conserved Ile and Gln residues. (May2013) [Micromonas CCMP1545]
wlab.200858	-0.811905	0.0244703	Lights On	KOG0516	Dystonin, GAS (Growth-arrest-specific protein), and related proteins	Cytoskeleton	CELLULAR PROCESSES AND SIGNALING	Unknown function (May2013) [Micromonas CCMP1545]
wlab.152749	-0.815152	0.0398903	Lights On	KOG1924	RhoA GTPase effector DIA/Diaphanous	Signal transduction mechanisms	CELLULAR PROCESSES AND SIGNALING	Unknown function (May2013) [Micromonas CCMP1545]
wlab.173414	-0.815476	0.00639294	Lights On	KOG0299	U3 snoRNP-associated protein (contains WD40 repeats)	RNA processing and modification	INFORMATION STORAGE AND PROCESSING	U3 small nucleolar rna interacting protein 2 (May2013) [Micromonas CCMP1545]
wlab.202697	-0.818013	0.03619	Lights On	KOG1426	FOG: RCC1 domain	Function unknown	POORLY CHARACTERIZED	Regulator of chromosome condensation (May2013) [Micromonas CCMP1545]
wlab.208678	-0.831071	0.00178797	Lights On					IDA Light Chain p28; Flagella_related (May2013) [Micromonas CCMP1545]
wlab.196373	-0.834524	0.00331533	Lights On	KOG0907	Thioredoxin	Posttranslational modification, protein turnover, chaperones	CELLULAR PROCESSES AND SIGNALING	ODA Light Chain 3; Flagella_related (May2013) [Micromonas CCMP1545]
wlab.215480	-0.838333	0.0213914	Lights On					Amidohydrolase (May2013) [Micromonas CCMP1545]
wlab.214223	-0.844103	0.0020035	Lights On	KOG2504	Monocarboxylate transporter	Carbohydrate transport and metabolism	METABOLISM	HRGP (May2013) [Micromonas CCMP1545]
wlab.230050	-0.844444	0.0057808	Lights On	KOG3239	Density-regulated protein related to translation initiation factor 1 (eIF-1/SUI1)	General function prediction only	POORLY CHARACTERIZED	Density-regulated protein homolog (May2013) [Micromonas CCMP1545]
wlab.142493	-0.845	0.0218883	Lights On	KOG3458	NADH:ubiquinone oxidoreductase, NDUFA8/PGIV/19 kDa subunit	Energy production and conversion	METABOLISM	Nadh-ubiquinone oxidoreductase (May2013) [Micromonas CCMP1545]
wlab.210281	-0.845556	0.0234923	Lights On					Unknown function (May2013) [Micromonas CCMP1545]
wlab.224077	-0.856	0.00617763	Lights On					Tetrahydrofolate dehydrogenase/cyclohydrolase family member (May2013) [Micromonas CCMP1545]
wlab.209177	-0.861905	0.00150453	Lights On					Unknown function (May2013) [Micromonas CCMP1545]
wlab.162360	-0.863095	0.0246027	Lights On					small GTP-binding protein domain (May2013) [Micromonas CCMP1545]
wlab.170483	-0.8875	0.0428292	Lights On	KOG3281	Mitochondrial F1-ATPase assembly protein	Posttranslational modification, protein turnover, chaperones	CELLULAR PROCESSES AND SIGNALING	Chaperone atp11 (May2013) [Micromonas CCMP1545]
wlab.173473	-0.908333	0.0179433	Lights On					Unknown function (May2013) [Micromonas CCMP1545]
wlab.148469	-0.917857	0.0192091	Lights On					Cleavage and polyadenylation specificity factor subunit 1 (cleavage and polyadenylation specificity factor 160 kda subunit)(cpsf 160 kda subunit) (May2013) [Micromonas CCMP1545]
wlab.210423	-0.918929	0.00167906	Lights On					ribosomal protein L24 (May2013) [Micromonas CCMP1545]
wlab.220738	-0.929167	0.000635057	Lights On					Proline rich extensin signature,Prokaryotic membrane lipoprotein lipid attachment site profile. (May2013) [Micromonas CCMP1545]
wlab.208666	-0.932424	0.021039	Lights On	KOG1878	Nuclear receptor coregulator SMRT/SMRTER, contains Myb-like domains	Transcription	INFORMATION STORAGE AND PROCESSING	Unknown function (May2013) [Micromonas CCMP1545]
wlab.147803	-0.942917	0.00771098	Lights On					Kae1-associated kinase Bud32 (May2013) [Micromonas CCMP1545]
wlab.172032	-0.954762	0.0338874	Lights On	KOG0516	Dystonin, GAS (Growth-arrest-specific protein), and related proteins	Cytoskeleton	CELLULAR PROCESSES AND SIGNALING	Unknown function (May2013) [Micromonas CCMP1545]
wlab.206819	-0.96	0.0050249	Lights On					Homeodomain containing (May2013) [Micromonas CCMP1545]
wlab.211816	-0.963217	0.000868324	Lights On					Unknown function (May2013) [Micromonas CCMP1545]
wlab.216339	-0.965909	0.000594005	Lights On					Domain of unknown function DUF221,Nucleotide-binding, alpha-beta plait (May2013) [Micromonas CCMP1545]
wlab.205624	-0.966667	0.00153491	Lights On	KOG3544	Collagens (type IV and type XIII), and related proteins	Extracellular structures	CELLULAR PROCESSES AND SIGNALING	Dnaj homolog subfamily c member (May2013) [Micromonas CCMP1545]
wlab.221445	-0.984643	0.021988	Lights On					candidate a-amylase; GH Family 13; CAZymes (May2013) [Micromonas CCMP1545]
wlab.211687	-0.994423	0.00455954	Lights On	KOG0613	Projectin/twitchin and related proteins	Cytoskeleton	CELLULAR PROCESSES AND SIGNALING	Central Pair Protein PF6; Flagella_related (May2013) [Micromonas CCMP1545]
wlab.199222	-1.00611	0.00783161	Lights On					Photosystem II 13kD protein, cp precursor; Photosynthesis (May2013) [Micromonas CCMP1545]
wlab.171400	-1.0125	0.00887357	Lights On					Peptidyl-prolyl cis-trans isomerase (May2013) [Micromonas CCMP1545]
wlab.211446	-1.01526	0.0204378	Lights On					Zinc finger mynd domain containing protein 10 (May2013) [Micromonas CCMP1545]
wlab.202398	-1.01625	0.0322512	Lights On					Protein phosphatase 2c (May2013) [Micromonas CCMP1545]
wlab.174961	-1.01889	0.0172544	Lights On					TIC55-4; Tetryapyrrole biosynthesis (May2013) [Micromonas CCMP1545]
wlab.152276	-1.04018	0.00163113	Lights On					arsenite-activated ATPase ArsA (May2013) [Micromonas CCMP1545]
wlab.210529	-1.04429	0.0169878	Lights On	KOG3227	Calcium-responsive transcription coactivator	Transcription	INFORMATION STORAGE AND PROCESSING	K homology RNA-binding domain,Type-1 KH domain profile.,KH domain (May2013) [Micromonas CCMP1545]
wlab.207036	-1.04821	0.0160536	Lights On					Urb2/Npa2 family (May2013) [Micromonas CCMP1545]
wlab.201913	-1.05952	0.0398336	Lights On					Serine protease family s10 serine carboxypeptidase (May2013) [Micromonas CCMP1545]
wlab.216398	-1.06548	0.0487474	Lights On	KOG0334	RNA helicase	RNA processing and modification	INFORMATION STORAGE AND PROCESSING	Superfamilies 1 and 2 helicase C-terminal domain profile.,DEAD/DEAH box helicase,DEAD-box subfamily ATP-dependent helicases signature.,helicase superfamily c-terminal domain,DEAD-like helicases superfamily,Superfamilies 1 and 2 helicase ATP-binding type-1
wlab.212713	-1.07869	0.00223469	Lights On					Ring finger protein (May2013) [Micromonas CCMP1545]
wlab.206122	-1.07917	0.00442044	Lights On					Chaperone-activity of bc1 complex (cabc1)-related (May2013) [Micromonas CCMP1545]
wlab.223036	-1.15227	0.0248533	Lights On					Profilin; Flagella_related (May2013) [Micromonas CCMP1545]
wlab.219882	-1.15714	0.0164179	Lights On					Methyltransferase (May2013) [Micromonas CCMP1545]
wlab.213383	-1.16964	0.00758277	Lights On					Glucose/ribitol dehydrogenase family signature,NAD(P)-binding domain,short chain dehydrogenase (May2013) [Micromonas CCMP1545]
wlab.209865	-1.225	0.00660678	Lights On	KOG0674	Calreticulin	Posttranslational modification, protein turnover, chaperones	CELLULAR PROCESSES AND SIGNALING	Calreticulin and calnexin (May2013) [Micromonas CCMP1545]
wlab.171485	-1.268	0.00409594	Lights On					Unknown function (May2013) [Micromonas CCMP1545]
wlab.155768	-1.28333	0.00690058	Lights On					pyruvate kinase (May2013) [Micromonas CCMP1545]
wlab.157631	-1.2875	0.00701133	Lights On	KOG3068	mRNA splicing factor	RNA processing and modification	INFORMATION STORAGE AND PROCESSING	Dbj|baa86474.1 (hypothetical protein at3g18790/mve11_17) (May2013) [Micromonas CCMP1545]
wlab.207506	-1.29167	0.00698743	Lights On					FLP; Tetryapyrrole biosynthesis (May2013) [Micromonas CCMP1545]
wlab.223925	-1.3	0.0472444	Lights On					Unknown function (May2013) [Micromonas CCMP1545]
wlab.171325	-1.30833	0.0273976	Lights On	KOG2241	tRNA-binding protein	Translation, ribosomal structure and biogenesis	INFORMATION STORAGE AND PROCESSING	Putative tRNA binding domain,tRNA-binding domain profile.,Nucleic acid-binding, OB-fold (May2013) [Micromonas CCMP1545]
wlab.210570	-1.31175	0.00601422	Lights On	KOG2045	5'-3' exonuclease XRN1/KEM1/SEP1 involved in DNA strand exchange and mRNA turnover	Replication, recombination and repair	INFORMATION STORAGE AND PROCESSING	5'->3' exoribonuclease (May2013) [Micromonas CCMP1545]
wlab.211523	-1.32273	0.00335206	Lights On					Unknown function (May2013) [Micromonas CCMP1545]
wlab.202451	-1.39375	0.00537187	Lights On	KOG0344	ATP-dependent RNA helicase	RNA processing and modification	INFORMATION STORAGE AND PROCESSING	Superfamilies 1 and 2 helicase C-terminal domain profile.,DEAD/DEAH box helicase,helicase superfamily c-terminal domain,DEAD-like helicases superfamily,Superfamilies 1 and 2 helicase ATP-binding type-1 domain profile.,Exonuclease,Helicase conserved C-term
wlab.153288	-1.45714	0.00573388	Lights On					Potassium/proton antiporter-related (May2013) [Micromonas CCMP1545]
wlab.209607	-1.71154	0.043421	Lights On					Transcription initiation factor tfiid (May2013) [Micromonas CCMP1545]
wlab.210519	-1.74524	0.00331298	Lights On					Peptidyl-prolyl cis-trans isomerase (May2013) [Micromonas CCMP1545]
wlab.210362	-1.76458	0.00652396	Lights On	KOG3497	DNA-directed RNA polymerase, subunit RPB10	Transcription	INFORMATION STORAGE AND PROCESSING	Homeodomain containing (May2013) [Micromonas CCMP1545]
wlab.207627	-1.77778	0.0345503	Lights On					candidate starch synthase; GT Family 5; CAZymes (May2013) [Micromonas CCMP1545]
wlab.230029	-1.82472	0.00167552	Lights On					Permease for cytosine/purines, uracil, thiamine, allantoin (May2013) [Micromonas CCMP1545]
wlab.149190	-1.85643	9.70848e-05	Lights On					26s proteasome non-atpase regulatory subunit 3 (May2013) [Micromonas CCMP1545]
wlab.201902	-2.125	0.00263184	Lights On					Beta-carotene dioxygenase (May2013) [Micromonas CCMP1545]
wlab.230033	-2.63111	0.0154066	Lights On					Translational activator gcn1-related (May2013) [Micromonas CCMP1545]

## Sheet: T4 vs T1
Protein ID	Fold Change	p-value	Direction	kogid	kogdefline	kogClass	kogGroup	Description
wlab.201902	3.46818	2.8898e-06	Lights On					Beta-carotene dioxygenase (May2013) [Micromonas CCMP1545]
wlab.210269	3.30857	0.0201222	Lights On					Flavodoxin-related (May2013) [Micromonas CCMP1545]
wlab.212997	2.64306	0.020012	Lights On	KOG3289	Uncharacterized conserved protein encoded by sequence overlapping the COX4 gene	General function prediction only	POORLY CHARACTERIZED	Uncharacterised protein family (UPF0172) (May2013) [Micromonas CCMP1545]
wlab.152925	2.56089	0.000783846	Lights On					Unknown function (May2013) [Micromonas CCMP1545]
wlab.155548	2.47708	0.0402549	Lights On					Sam domain and hd domain-containing protein-related (May2013) [Micromonas CCMP1545]
wlab.230029	2.40508	0.000778964	Lights On					Permease for cytosine/purines, uracil, thiamine, allantoin (May2013) [Micromonas CCMP1545]
wlab.206122	2.29583	0.0197159	Lights On					Chaperone-activity of bc1 complex (cabc1)-related (May2013) [Micromonas CCMP1545]
wlab.230033	2.27667	0.040007	Lights On					Translational activator gcn1-related (May2013) [Micromonas CCMP1545]
wlab.209607	2.02	0.0223661	Lights On					Transcription initiation factor tfiid (May2013) [Micromonas CCMP1545]
wlab.207506	1.73667	0.00531122	Lights On					FLP; Tetryapyrrole biosynthesis (May2013) [Micromonas CCMP1545]
wlab.210496	1.73125	0.00371363	Lights On					Unknown function (May2013) [Micromonas CCMP1545]
wlab.198630	1.72115	0.0251378	Lights On	KOG0516	Dystonin, GAS (Growth-arrest-specific protein), and related proteins	Cytoskeleton	CELLULAR PROCESSES AND SIGNALING	IQ motif profile.,Short calmodulin-binding motif containing conserved Ile and Gln residues. (May2013) [Micromonas CCMP1545]
wlab.208689	1.60917	0.00804978	Lights On					Unknown function (May2013) [Micromonas CCMP1545]
wlab.211236	1.53333	0.000313624	Lights On					Unknown function (May2013) [Micromonas CCMP1545]
wlab.209411	1.46667	0.00112648	Lights On					Unknown function (May2013) [Micromonas CCMP1545]
wlab.196777	1.41865	0.000387054	Lights On	KOG4012	Histone H1	Chromatin structure and dynamics	INFORMATION STORAGE AND PROCESSING	Histone h1/h5 (May2013) [Micromonas CCMP1545]
wlab.150945	1.4075	0.000728852	Lights On					Unknown function (May2013) [Micromonas CCMP1545]
wlab.198415	1.39462	0.0052409	Lights On	KOG3436	60S ribosomal protein L35	Translation, ribosomal structure and biogenesis	INFORMATION STORAGE AND PROCESSING	ribosomal protein L29 (May2013) [Micromonas CCMP1545]
wlab.203507	1.36611	0.0073237	Lights On					candidate UDP-glucose:glyco a-glucosyltransferase; GT Family 24; CAZymes (May2013) [Micromonas CCMP1545]
wlab.216398	1.35833	0.00417811	Lights On	KOG0334	RNA helicase	RNA processing and modification	INFORMATION STORAGE AND PROCESSING	Superfamilies 1 and 2 helicase C-terminal domain profile.,DEAD/DEAH box helicase,DEAD-box subfamily ATP-dependent helicases signature.,helicase superfamily c-terminal domain,DEAD-like helicases superfamily,Superfamilies 1 and 2 helicase ATP-binding type-1
wlab.216339	1.29674	1.42744e-05	Lights On					Domain of unknown function DUF221,Nucleotide-binding, alpha-beta plait (May2013) [Micromonas CCMP1545]
wlab.196688	1.28968	0.000193445	Lights On	KOG0157	Cytochrome P450 CYP4/CYP19/CYP26 subfamilies	Lipid transport and metabolism	METABOLISM	E-class P450 group IV signature,Cytochrome P450,P450 superfamily signature,Cytochrome P450 cysteine heme-iron ligand signature. (May2013) [Micromonas CCMP1545]
wlab.206754	1.27263	0.00468441	Lights On					methionine--tRNA ligase (May2013) [Micromonas CCMP1545]
wlab.212636	1.26865	1.21264e-05	Lights On					Sec7 domain protein (May2013) [Micromonas CCMP1545]
wlab.159654	1.23865	0.0265214	Lights On	KOG1454	Predicted hydrolase/acyltransferase (alpha/beta hydrolase superfamily)	General function prediction only	POORLY CHARACTERIZED	Alpha/beta hydrolase fold-containing protein (May2013) [Micromonas CCMP1545]
wlab.211523	1.22601	0.012099	Lights On					Unknown function (May2013) [Micromonas CCMP1545]
wlab.210059	1.21174	0.0210008	Lights On					conserved hypothetical protein (May2013) [Micromonas CCMP1545]
wlab.212673	1.21	0.0345097	Lights On					Domain of unknown function (DUF3411) (May2013) [Micromonas CCMP1545]
wlab.206744	1.18141	0.0105926	Lights On					Rubisco LS methyltransferase, substrate-binding domain,Rubisco LSMT substrate-binding (May2013) [Micromonas CCMP1545]
wlab.165900	1.17417	1.38355e-07	Lights On	KOG1716	Dual specificity phosphatase	Defense mechanisms	CELLULAR PROCESSES AND SIGNALING	Dual specificity protein phosphatase (May2013) [Micromonas CCMP1545]
wlab.202583	1.16699	0.00042706	Lights On					Unknown function (May2013) [Micromonas CCMP1545]
wlab.203271	1.12833	0.0115548	Lights On					Neuraminidase (May2013) [Micromonas CCMP1545]
wlab.212592	1.12737	0.00315663	Lights On					Unknown function (May2013) [Micromonas CCMP1545]
wlab.205994	1.11942	0.00990359	Lights On					G10 protein homolog (May2013) [Micromonas CCMP1545]
wlab.157631	1.11875	0.0271524	Lights On	KOG3068	mRNA splicing factor	RNA processing and modification	INFORMATION STORAGE AND PROCESSING	Dbj|baa86474.1 (hypothetical protein at3g18790/mve11_17) (May2013) [Micromonas CCMP1545]
wlab.213107	1.11667	0.000133491	Lights On					Unknown function (May2013) [Micromonas CCMP1545]
wlab.212541	1.115	0.00283897	Lights On					Uvb-resistance protein-related (May2013) [Micromonas CCMP1545]
wlab.214282	1.10833	0.00737578	Lights On	KOG0069	Glyoxylate/hydroxypyruvate reductase (D-isomer-specific 2-hydroxy acid dehydrogenase superfamily)	Energy production and conversion	METABOLISM	hydroxypyruvate-like domains reductase; Photorespiration/ROS (May2013) [Micromonas CCMP1545]
wlab.155768	1.08333	0.0128887	Lights On					pyruvate kinase (May2013) [Micromonas CCMP1545]
wlab.202038	1.08205	0.0131862	Lights On					NADH-ubiquinone oxidoreductase complex I, 21 kDa subunit (May2013) [Micromonas CCMP1545]
wlab.214223	1.07583	9.49353e-06	Lights On	KOG2504	Monocarboxylate transporter	Carbohydrate transport and metabolism	METABOLISM	HRGP (May2013) [Micromonas CCMP1545]
wlab.202597	1.06369	0.00458702	Lights On					Bcas2 protein (May2013) [Micromonas CCMP1545]
wlab.210982	1.055	0.00730082	Lights On					Kinesin II associated Protein; Flagella_related (May2013) [Micromonas CCMP1545]
wlab.224112	1.04051	0.00465597	Lights On					Adp-ribose pyrophosphatase (May2013) [Micromonas CCMP1545]
wlab.209552	1.02128	0.0012605	Lights On					Ncl1(yeast)-related nol1/nop2/fmu(sun) domain-containing (May2013) [Micromonas CCMP1545]
wlab.210423	1.01981	0.0002129	Lights On					ribosomal protein L24 (May2013) [Micromonas CCMP1545]
wlab.202309	1.01531	0.0036263	Lights On					Domain of unknown function (DUF1995) (May2013) [Micromonas CCMP1545]
wlab.212013	1.00788	0.00459077	Lights On					Pterin-4-alpha-carbinolamine dehydratase (May2013) [Micromonas CCMP1545]
wlab.210088	1.00609	0.00154657	Lights On					50S ribosomal protein L4 (May2013) [Micromonas CCMP1545]
wlab.222345	0.998333	0.00859746	Lights On	KOG4838	Uncharacterized conserved protein	Function unknown	POORLY CHARACTERIZED	Chst5 protein (May2013) [Micromonas CCMP1545]
wlab.152030	0.991667	0.0120749	Lights On					Helicase conserved c-terminal domain, putative (May2013) [Micromonas CCMP1545]
wlab.203436	0.988782	2.04103e-05	Lights On					Dna-directed rna polymerase ii subunit 2 (May2013) [Micromonas CCMP1545]
wlab.209349	0.987121	0.0499153	Lights On					Protein of unknown function (DUF3429) (May2013) [Micromonas CCMP1545]
wlab.196146	0.986667	1.18433e-05	Lights On	KOG0657	Glyceraldehyde 3-phosphate dehydrogenase	Carbohydrate transport and metabolism	METABOLISM	glyceraldehyde-3-phosphate dehydrogenase, type I (May2013) [Micromonas CCMP1545]
wlab.202152	0.985714	0.014197	Lights On	KOG1203	Predicted dehydrogenase	Carbohydrate transport and metabolism	METABOLISM	Flavin reductase-related (May2013) [Micromonas CCMP1545]
wlab.209344	0.985	0.00182833	Lights On					Peptidase M18, domain 2,Aminopeptidase I zinc metalloprotease (M18) signature,Aminopeptidase I zinc metalloprotease (M18) (May2013) [Micromonas CCMP1545]
wlab.162550	0.983409	0.00476762	Lights On					Zn-finger in Ran binding protein and others,Zinc finger RanBP2-type signature.,Zinc finger domain,Zinc finger RanBP2 type profile. (May2013) [Micromonas CCMP1545]
wlab.202421	0.977778	0.012034	Lights On	KOG2823	Cellular protein (glioma tumor suppressor candidate region gene 2)	General function prediction only	POORLY CHARACTERIZED	Glioma suppressor candidate region gene 2 (May2013) [Micromonas CCMP1545]
wlab.202089	0.976515	0.0196525	Lights On					Unknown function (May2013) [Micromonas CCMP1545]
wlab.154609	0.971987	2.11869e-05	Lights On	KOG1073	Uncharacterized mRNA-associated protein RAP55	Intracellular trafficking, secretion, and vesicular transport	CELLULAR PROCESSES AND SIGNALING	Scd6 protein-related (May2013) [Micromonas CCMP1545]
wlab.201931	0.969231	0.00114399	Lights On					Dpy30-related (May2013) [Micromonas CCMP1545]
wlab.210507	0.966667	0.000412211	Lights On					candidate a-glucan-binding; CBM Family 20; CAZymes (May2013) [Micromonas CCMP1545]
wlab.223823	0.962121	0.0301424	Lights On					Eukariotic translation initiation factor 2b, epsilon subunit (May2013) [Micromonas CCMP1545]
wlab.171485	0.956909	0.0029268	Lights On					Unknown function (May2013) [Micromonas CCMP1545]
wlab.212386	0.956818	0.0249626	Lights On					Unknown function (May2013) [Micromonas CCMP1545]
wlab.223036	0.955	0.0327428	Lights On					Profilin; Flagella_related (May2013) [Micromonas CCMP1545]
wlab.210281	0.952222	0.0134562	Lights On					Unknown function (May2013) [Micromonas CCMP1545]
wlab.152707	0.95	0.0388901	Lights On					Mog1/PsbP, alpha/beta/alpha sandwich,Mog1/PsbP/DUF1795, alpha/beta/alpha sandwich,PsbP (May2013) [Micromonas CCMP1545]
wlab.167621	0.943333	0.000650109	Lights On	KOG1014	17 beta-hydroxysteroid dehydrogenase type 3, HSD17B3	Lipid transport and metabolism	METABOLISM	NAD(P)-binding domain,Glucose/ribitol dehydrogenase family signature,Short-chain dehydrogenase/reductase SDR,short chain dehydrogenase,Short-chain dehydrogenases/reductases family signature. (May2013) [Micromonas CCMP1545]
wlab.194840	0.937051	0.000783407	Lights On	KOG0747	Putative NAD+-dependent epimerases	Carbohydrate transport and metabolism	METABOLISM	Nad dependent epimerase/dehydratase (May2013) [Micromonas CCMP1545]
wlab.143541	0.921591	0.0274863	Lights On					MDH4; malate dehydrogenase; Carbon metabolism (May2013) [Micromonas CCMP1545]
wlab.210750	0.916288	0.00256631	Lights On					Hydroxymethylglutaryl-coenzyme A reductases family profile. (May2013) [Micromonas CCMP1545]
wlab.195452	0.915962	9.99988e-06	Lights On	KOG1111	N-acetylglucosaminyltransferase complex, subunit PIG-A/SPT14, required for phosphatidylinositol biosynthesis/Sulfolipid synthase	Cell wall/membrane/envelope biogenesis	CELLULAR PROCESSES AND SIGNALING	candidate starch synthase; GT Family 5; CAZymes (May2013) [Micromonas CCMP1545]
wlab.175120	0.906429	0.00269777	Lights On					Unknown function (May2013) [Micromonas CCMP1545]
wlab.208785	0.904167	0.00834321	Lights On					Pre-mrna splicing factor (May2013) [Micromonas CCMP1545]
wlab.201948	0.901218	0.000870872	Lights On	KOG0549	FKBP-type peptidyl-prolyl cis-trans isomerase	Posttranslational modification, protein turnover, chaperones	CELLULAR PROCESSES AND SIGNALING	Peptidyl-prolyl cis-trans isomerase (May2013) [Micromonas CCMP1545]
wlab.202190	0.898485	0.00209998	Lights On					Unknown function (May2013) [Micromonas CCMP1545]
wlab.210331	0.897273	0.00213802	Lights On					Adenine phosphoribosyltransferase (May2013) [Micromonas CCMP1545]
wlab.211816	0.894755	0.029026	Lights On					Unknown function (May2013) [Micromonas CCMP1545]
wlab.211960	0.883333	0.00773217	Lights On	KOG0431	Auxilin-like protein and related proteins containing DnaJ domain	General function prediction only	POORLY CHARACTERIZED	IQ calmodulin-binding motif,IQ motif profile.,Short calmodulin-binding motif containing conserved Ile and Gln residues. (May2013) [Micromonas CCMP1545]
wlab.213303	0.882727	0.0174959	Lights On					Fructose-bisphosphate aldolase (May2013) [Micromonas CCMP1545]
wlab.212556	0.88109	0.00277347	Lights On					Snf7 - related (May2013) [Micromonas CCMP1545]
wlab.210621	0.877778	0.00289965	Lights On					Os03g0335600 protein (fragment) (May2013) [Micromonas CCMP1545]
wlab.171611	0.875909	0.0104771	Lights On	KOG3327	Thymidylate kinase/adenylate kinase	Nucleotide transport and metabolism	METABOLISM	thymidylate kinase (May2013) [Micromonas CCMP1545]
wlab.223939	0.872436	0.0117838	Lights On					Unknown function (May2013) [Micromonas CCMP1545]
wlab.159548	0.87141	0.00171388	Lights On					Methylglyoxal synthase (May2013) [Micromonas CCMP1545]
wlab.211231	0.87	0.00760117	Lights On					EF-hand-like domain (May2013) [Micromonas CCMP1545]
wlab.173622	0.865278	0.00759984	Lights On					Yeats domain (May2013) [Micromonas CCMP1545]
wlab.206641	0.862885	0.00301668	Lights On					ODA Heavy Chain alpha; Flagella_related (May2013) [Micromonas CCMP1545]
wlab.202625	0.8625	0.0365238	Lights On	KOG3049	Succinate dehydrogenase, Fe-S protein subunit	Energy production and conversion	METABOLISM	Dna2/nam7 helicase family (May2013) [Micromonas CCMP1545]
wlab.212658	0.858718	0.00256187	Lights On	KOG3259	Peptidyl-prolyl cis-trans isomerase	Posttranslational modification, protein turnover, chaperones	CELLULAR PROCESSES AND SIGNALING	Peptidyl-prolyl cis-trans isomerase (May2013) [Micromonas CCMP1545]
wlab.223033	0.850076	0.0314288	Lights On					Unknown function (May2013) [Micromonas CCMP1545]
wlab.210223	0.845833	0.00997553	Lights On					Aspartic proteinase-related (May2013) [Micromonas CCMP1545]
wlab.212713	0.843141	0.00202109	Lights On					Ring finger protein (May2013) [Micromonas CCMP1545]
wlab.213360	0.841987	0.00121958	Lights On					LysM domain,Lysin motif (May2013) [Micromonas CCMP1545]
wlab.201377	0.837436	0.00016555	Lights On					PRDX; Peroxiredoxin, bacteria like; Selenoprotein (May2013) [Micromonas CCMP1545]
wlab.196151	0.83641	0.00262591	Lights On	KOG4027	Uncharacterized conserved protein	Function unknown	POORLY CHARACTERIZED	Endothelial protein b9-related (May2013) [Micromonas CCMP1545]
wlab.165890	0.835897	0.00309767	Lights On					Chalcone isomerase,Chalcone-flavanone isomerase,Chalcone isomerase, 3-layer sandwich (May2013) [Micromonas CCMP1545]
wlab.200858	0.835256	0.0417676	Lights On	KOG0516	Dystonin, GAS (Growth-arrest-specific protein), and related proteins	Cytoskeleton	CELLULAR PROCESSES AND SIGNALING	Unknown function (May2013) [Micromonas CCMP1545]
wlab.209638	0.835	0.0411206	Lights On					Homeodomain containing (May2013) [Micromonas CCMP1545]
wlab.170541	0.833782	5.51847e-05	Lights On	KOG1003	Actin filament-coating protein tropomyosin	Cytoskeleton	CELLULAR PROCESSES AND SIGNALING	Dpy-30 motif (May2013) [Micromonas CCMP1545]
wlab.196307	0.832143	0.0467476	Lights On	KOG1239	Inner membrane protein translocase involved in respiratory chain assembly	Intracellular trafficking, secretion, and vesicular transport	CELLULAR PROCESSES AND SIGNALING	ALBINO3-like protein, cp precursor; Photosynthesis (May2013) [Micromonas CCMP1545]
wlab.194866	0.829936	0.0293687	Lights On	KOG1148	Glutaminyl-tRNA synthetase	Translation, ribosomal structure and biogenesis	INFORMATION STORAGE AND PROCESSING	glutamine--tRNA ligase (May2013) [Micromonas CCMP1545]
wlab.196409	0.827115	0.00186335	Lights On	KOG1373	Transport protein Sec61, alpha subunit	Intracellular trafficking, secretion, and vesicular transport	CELLULAR PROCESSES AND SIGNALING	preprotein translocase, SecY subunit (May2013) [Micromonas CCMP1545]
wlab.202665	0.825556	0.01818	Lights On	KOG0991	Replication factor C, subunit RFC2	Replication, recombination and repair	INFORMATION STORAGE AND PROCESSING	Replication factor c / dna polymerase iii gamma-tau subunit (May2013) [Micromonas CCMP1545]
wlab.207118	0.825	0.00538229	Lights On					AP2/ERF domain profile.,AP2/ERF domain,DNA-binding domain in plant proteins such as APETALA2 and EREBPs,AP2 domain (May2013) [Micromonas CCMP1545]
wlab.211001	0.825	0.00938585	Lights On					Unknown function (May2013) [Micromonas CCMP1545]
wlab.223730	0.824359	0.0133615	Lights On	KOG3124	Pyrroline-5-carboxylate reductase	Amino acid transport and metabolism	METABOLISM	pyrroline-5-carboxylate reductase (May2013) [Micromonas CCMP1545]
wlab.177506	0.823712	0.00109912	Lights On					Unknown function (May2013) [Micromonas CCMP1545]
wlab.212354	0.823333	0.0034526	Lights On	KOG0516	Dystonin, GAS (Growth-arrest-specific protein), and related proteins	Cytoskeleton	CELLULAR PROCESSES AND SIGNALING	Unknown function (May2013) [Micromonas CCMP1545]
wlab.202410	0.8225	0.0141947	Lights On	KOG1189	Global transcriptional regulator, cell division control protein	Amino acid transport and metabolism	METABOLISM	Cdc68 related (May2013) [Micromonas CCMP1545]
wlab.208804	0.82109	0.00203441	Lights On					Binding / protein binding (May2013) [Micromonas CCMP1545]
wlab.142493	0.82	0.0284928	Lights On	KOG3458	NADH:ubiquinone oxidoreductase, NDUFA8/PGIV/19 kDa subunit	Energy production and conversion	METABOLISM	Nadh-ubiquinone oxidoreductase (May2013) [Micromonas CCMP1545]
wlab.212743	0.816111	0.019335	Lights On	KOG3256	NADH:ubiquinone oxidoreductase, NDUFS8/23 kDa subunit	Energy production and conversion	METABOLISM	NADH-quinone oxidoreductase, chain I (May2013) [Micromonas CCMP1545]
wlab.155013	0.815128	0.00593002	Lights On	KOG0898	40S ribosomal protein S15	Translation, ribosomal structure and biogenesis	INFORMATION STORAGE AND PROCESSING	ribosomal protein S19 (May2013) [Micromonas CCMP1545]
wlab.204587	0.809103	3.88371e-05	Lights On					Ribosomal protein l15 (May2013) [Micromonas CCMP1545]
wlab.196347	0.808526	0.00283528	Lights On	KOG0907	Thioredoxin	Posttranslational modification, protein turnover, chaperones	CELLULAR PROCESSES AND SIGNALING	Thioredoxin-related (May2013) [Micromonas CCMP1545]
wlab.196373	0.808333	0.017815	Lights On	KOG0907	Thioredoxin	Posttranslational modification, protein turnover, chaperones	CELLULAR PROCESSES AND SIGNALING	ODA Light Chain 3; Flagella_related (May2013) [Micromonas CCMP1545]
wlab.209352	0.804714	0.0383513	Lights On					Methyltransferase (May2013) [Micromonas CCMP1545]
wlab.203567	0.802179	0.00294059	Lights On	KOG0746	60S ribosomal protein L3 and related proteins	Translation, ribosomal structure and biogenesis	INFORMATION STORAGE AND PROCESSING	60s ribosomal protein l3-related (May2013) [Micromonas CCMP1545]
wlab.171801	0.79697	0.00480294	Lights On					Histone binding protein-related (May2013) [Micromonas CCMP1545]
wlab.208275	0.795897	0.0133254	Lights On	KOG3440	Ubiquinol cytochrome c reductase, subunit QCR7	Energy production and conversion	METABOLISM	Ubiquinol-cytochrome c reductase complex 14 kd protein (May2013) [Micromonas CCMP1545]
wlab.211012	0.793889	0.0469273	Lights On	KOG0516	Dystonin, GAS (Growth-arrest-specific protein), and related proteins	Cytoskeleton	CELLULAR PROCESSES AND SIGNALING	candidate a-glucan-binding; CBM Family 20; CAZymes (May2013) [Micromonas CCMP1545]
wlab.200354	0.788782	0.00490929	Lights On	KOG1695	Glutathione S-transferase	Posttranslational modification, protein turnover, chaperones	CELLULAR PROCESSES AND SIGNALING	Glutathione s-transferase (May2013) [Micromonas CCMP1545]
wlab.209517	0.788141	0.000534875	Lights On					Peptidase-related (May2013) [Micromonas CCMP1545]
wlab.208093	0.786474	3.62299e-05	Lights On					Unknown function (May2013) [Micromonas CCMP1545]
wlab.150814	0.784744	0.0219993	Lights On					Patched-related (May2013) [Micromonas CCMP1545]
wlab.219889	0.7845	0.0250297	Lights On					Eukaryotic translation initiation factor 4b/4h (May2013) [Micromonas CCMP1545]
wlab.199484	0.783217	0.000160659	Lights On	KOG2676	Uncharacterized conserved protein	Function unknown	POORLY CHARACTERIZED	Ataxin-10 (May2013) [Micromonas CCMP1545]
wlab.223712	0.781154	0.000391117	Lights On					V-type H(+)-translocating pyrophosphatase (May2013) [Micromonas CCMP1545]
wlab.167156	0.775833	0.00303483	Lights On					Histidine phosphatase superfamily (branch 1) (May2013) [Micromonas CCMP1545]
wlab.211937	0.773611	0.0142029	Lights On					Unknown function (May2013) [Micromonas CCMP1545]
wlab.171742	0.773397	0.0075541	Lights On	KOG1337	N-methyltransferase	General function prediction only	POORLY CHARACTERIZED	Rubisco LS methyltransferase, substrate-binding domain,Rubisco LSMT substrate-binding,SET (Su(var)3-9, Enhancer-of-zeste, Trithorax) domain,SET domain (May2013) [Micromonas CCMP1545]
wlab.209177	0.7625	0.0167249	Lights On					Unknown function (May2013) [Micromonas CCMP1545]
wlab.207531	0.76	0.0186135	Lights On					Endoplasmic reticulum-golgi intermediate compartment protein (May2013) [Micromonas CCMP1545]
wlab.212724	0.752885	0.00266198	Lights On					Forkhead associated domain,FHA domain,SMAD/FHA domain,Forkhead-associated (FHA) domain profile.,Forkhead-associated (FHA) domain (May2013) [Micromonas CCMP1545]
wlab.154229	0.751538	0.00637069	Lights On					Aspartate kinase (May2013) [Micromonas CCMP1545]
wlab.198076	0.747083	0.0209221	Lights On	KOG0100	Molecular chaperones GRP78/BiP/KAR2, HSP70 superfamily	Posttranslational modification, protein turnover, chaperones	CELLULAR PROCESSES AND SIGNALING	Hsp70 protein (May2013) [Micromonas CCMP1545]
wlab.202533	0.746591	0.0166426	Lights On					Unknown function (May2013) [Micromonas CCMP1545]
wlab.212674	0.743939	0.0128823	Lights On					Unknown function (May2013) [Micromonas CCMP1545]
wlab.202505	0.741795	0.00134917	Lights On					succinate-CoA ligase, alpha subunit (May2013) [Micromonas CCMP1545]
wlab.206700	0.737121	0.0247572	Lights On	KOG3078	Adenylate kinase	Nucleotide transport and metabolism	METABOLISM	adenylate kinases (May2013) [Micromonas CCMP1545]
wlab.210026	0.736987	0.00214361	Lights On					Nucleoside diphosphate kinase (May2013) [Micromonas CCMP1545]
wlab.202572	0.735705	0.0194065	Lights On	KOG1878	Nuclear receptor coregulator SMRT/SMRTER, contains Myb-like domains	Transcription	INFORMATION STORAGE AND PROCESSING	Unknown function (May2013) [Micromonas CCMP1545]
wlab.223895	0.734524	0.0185367	Lights On	KOG4108	Dynein light chain	Cell motility	CELLULAR PROCESSES AND SIGNALING	ODA Light Chain 2; Flagella_related (May2013) [Micromonas CCMP1545]
wlab.223759	0.732308	0.0194564	Lights On					MSD; Mn superoxide dismutase; Photorespiration/ROS (May2013) [Micromonas CCMP1545]
wlab.205894	0.732	0.0237682	Lights On	KOG2351	RNA polymerase II, fourth largest subunit	Transcription	INFORMATION STORAGE AND PROCESSING	RNA polymerase Rpb4 (May2013) [Micromonas CCMP1545]
wlab.152823	0.731818	0.0233788	Lights On					aspartate--tRNA ligase (May2013) [Micromonas CCMP1545]
wlab.205682	0.730385	0.000146253	Lights On					HMG (high mobility group) box,High mobility group, superfamily,high mobility group (May2013) [Micromonas CCMP1545]
wlab.202473	0.729615	0.0190073	Lights On	KOG3138	Predicted N-acetyltransferase	General function prediction only	POORLY CHARACTERIZED	N-terminal acetyltransferase (May2013) [Micromonas CCMP1545]
wlab.195719	0.725705	0.00521568	Lights On	KOG4297	C-type lectin	Defense mechanisms	CELLULAR PROCESSES AND SIGNALING	Flagellar Protofilament Ribbon Protein; Flagella_related (May2013) [Micromonas CCMP1545]
wlab.168730	0.725385	0.0399763	Lights On	KOG0682	Ammonia permease	Inorganic ion transport and metabolism	METABOLISM	AMT1.1; Nitrogen acquisition and assimilation (May2013) [Micromonas CCMP1545]
wlab.195336	0.724615	0.0161864	Lights On	KOG1575	Voltage-gated shaker-like K+ channel, subunit beta/KCNAB	Energy production and conversion	METABOLISM	Aldo/keto reductase (May2013) [Micromonas CCMP1545]
wlab.205891	0.720794	0.0397563	Lights On					Unknown function (May2013) [Micromonas CCMP1545]
wlab.168047	0.717821	0.00278275	Lights On	KOG1448	Ribose-phosphate pyrophosphokinase	Amino acid transport and metabolism	METABOLISM	ribose-phosphate diphosphokinase (May2013) [Micromonas CCMP1545]
wlab.206515	0.716667	0.03522	Lights On					FeS assembly protein SufD (May2013) [Micromonas CCMP1545]
wlab.168725	0.7125	0.0170577	Lights On					PII; Nitrogen acquisition and assimilation (May2013) [Micromonas CCMP1545]
wlab.213388	0.711667	0.00349925	Lights On					Unknown function (May2013) [Micromonas CCMP1545]
wlab.208112	0.705769	0.000370448	Lights On					Peptidyl-prolyl cis-trans isomerase (May2013) [Micromonas CCMP1545]
wlab.212225	0.704808	0.00692701	Lights On					Ef-hand domain (c-terminal) containing protein (May2013) [Micromonas CCMP1545]
wlab.212507	0.704545	0.0167726	Lights On					Cyclophilin type peptidyl-prolyl cis-trans isomerase/CLD,Cyclophilin-like peptidyl-prolyl cis-trans isomerase domain (May2013) [Micromonas CCMP1545]
wlab.170533	0.704167	0.0430549	Lights On	KOG2135	Proteins containing the RNA recognition motif	General function prediction only	POORLY CHARACTERIZED	Rna recognition rrm/rnp domain (May2013) [Micromonas CCMP1545]
wlab.208379	0.701923	0.0230832	Lights On					Spt5 C-terminal nonapeptide repeat binding Spt4 (May2013) [Micromonas CCMP1545]
wlab.207924	0.700256	0.0229354	Lights On	KOG0283	WD40 repeat-containing protein	Function unknown	POORLY CHARACTERIZED	Wd repeat domain 44 (May2013) [Micromonas CCMP1545]
wlab.223653	0.7	0.0217773	Lights On					V-type H(+)-translocating pyrophosphatase (May2013) [Micromonas CCMP1545]
wlab.202021	0.6975	0.04487	Lights On	KOG0098	GTPase Rab2, small G protein superfamily	Intracellular trafficking, secretion, and vesicular transport	CELLULAR PROCESSES AND SIGNALING	small GTP-binding protein domain (May2013) [Micromonas CCMP1545]
wlab.161098	0.697436	0.012406	Lights On					KIAA1430 homologue (May2013) [Micromonas CCMP1545]
wlab.207661	0.696538	0.000793607	Lights On					Glycine-, glutamate-, thienylcyclohexylpiperidine-binding protein (May2013) [Micromonas CCMP1545]
wlab.209613	0.694103	0.00201625	Lights On	KOG2902	Dihydroorotase	Nucleotide transport and metabolism	METABOLISM	dihydroorotase, homodimeric type (May2013) [Micromonas CCMP1545]
wlab.152414	0.691667	0.00284095	Lights On					Isocitrate dehydrogenase [nadp] (May2013) [Micromonas CCMP1545]
wlab.211143	0.691558	0.0147206	Lights On					6-phosphogluconolactonase (May2013) [Micromonas CCMP1545]
wlab.202120	0.690833	0.010941	Lights On					HRGP (May2013) [Micromonas CCMP1545]
wlab.211517	0.688393	0.0477845	Lights On					Unknown function (May2013) [Micromonas CCMP1545]
wlab.209034	0.6875	0.0361706	Lights On					MSRA; Peptide-methionine-(S)-S-oxide reductase; Selenoprotein (May2013) [Micromonas CCMP1545]
wlab.207465	0.685	0.00234023	Lights On					Replication protein a-related (May2013) [Micromonas CCMP1545]
wlab.212356	0.683205	0.00606393	Lights On					Chaperonin 23 (May2013) [Micromonas CCMP1545]
wlab.198794	0.681667	0.0110436	Lights On					Unknown function (May2013) [Micromonas CCMP1545]
wlab.230050	0.68125	0.0498215	Lights On	KOG3239	Density-regulated protein related to translation initiation factor 1 (eIF-1/SUI1)	General function prediction only	POORLY CHARACTERIZED	Density-regulated protein homolog (May2013) [Micromonas CCMP1545]
wlab.205968	0.675192	0.00249943	Lights On					Unknown function (May2013) [Micromonas CCMP1545]
wlab.208617	0.674038	0.00346097	Lights On					similar to glutamate synthase (May2013) [Micromonas CCMP1545]
wlab.223766	0.670833	0.0215075	Lights On	KOG0631	Galactokinase	Carbohydrate transport and metabolism	METABOLISM	galactokinase (May2013) [Micromonas CCMP1545]
wlab.172144	0.670833	0.00986518	Lights On					Unknown function (May2013) [Micromonas CCMP1545]
wlab.211548	0.669872	0.0150116	Lights On					Unknown function (May2013) [Micromonas CCMP1545]
wlab.208597	0.668056	0.01345	Lights On					Replication factor c / dna polymerase iii gamma-tau subunit (May2013) [Micromonas CCMP1545]
wlab.140429	0.664167	0.0265094	Lights On					phenylalanine--tRNA ligase, beta subunit (May2013) [Micromonas CCMP1545]
wlab.206514	0.664103	6.21733e-05	Lights On					Nucleic acid-binding, OB-fold,Replication factor A protein 3 (May2013) [Micromonas CCMP1545]
wlab.210018	0.663545	0.0103451	Lights On					Nad dependent epimerase/dehydratase (May2013) [Micromonas CCMP1545]
wlab.207359	0.660449	0.00143676	Lights On					Hpt domain,Histidine-containing phosphotransfer (HPt) domain profile.,Signal transduction histidine kinase, phosphotransfer (Hpt) domain (May2013) [Micromonas CCMP1545]
wlab.209048	0.659295	0.00640894	Lights On					Possible plasma membrane-binding motif in junctophilins, PIP-5-kinases and protein kinases.,MORN repeat (May2013) [Micromonas CCMP1545]
wlab.211038	0.658782	0.00279828	Lights On					cysteine desulfurase IscS (May2013) [Micromonas CCMP1545]
wlab.207470	0.658333	0.00573447	Lights On					Cytidine and deoxycytidylate deaminases zinc-binding region signature.,Cytidine and deoxycytidylate deaminase zinc-binding region (May2013) [Micromonas CCMP1545]
wlab.212149	0.657143	0.0270346	Lights On					LHCB5; Light harvesting (May2013) [Micromonas CCMP1545]
wlab.207101	0.655769	0.00626821	Lights On					Scy1(yeast) protein kinase-like (May2013) [Micromonas CCMP1545]
wlab.167289	0.655128	0.00220564	Lights On					Unknown function (May2013) [Micromonas CCMP1545]
wlab.209879	0.654167	0.00790149	Lights On					hydroxyacylglutathione hydrolase (May2013) [Micromonas CCMP1545]
wlab.150129	0.654167	0.0447897	Lights On	KOG2569	G protein-coupled seven transmembrane receptor	Signal transduction mechanisms	CELLULAR PROCESSES AND SIGNALING	Lung seven transmembrane receptor (May2013) [Micromonas CCMP1545]
wlab.207676	0.651218	0.0147744	Lights On					Domain of unknown function (DUF3411) (May2013) [Micromonas CCMP1545]
wlab.222678	0.651154	0.0209216	Lights On					40s ribosomal protein s28 (May2013) [Micromonas CCMP1545]
wlab.212941	0.650513	0.0214554	Lights On					Repair protein (May2013) [Micromonas CCMP1545]
wlab.209881	0.650064	0.0337296	Lights On					Protein of unknown function (DUF2854) (May2013) [Micromonas CCMP1545]
wlab.207515	0.647273	0.0281399	Lights On					Unknown function (May2013) [Micromonas CCMP1545]
wlab.223885	0.644744	0.0123027	Lights On	KOG1438	Anthranilate phosphoribosyltransferase	Amino acid transport and metabolism	METABOLISM	anthranilate phosphoribosyltransferase (May2013) [Micromonas CCMP1545]
wlab.202159	0.644359	0.0203295	Lights On	KOG4813	Translation initiation factor eIF3, p35 subunit	Translation, ribosomal structure and biogenesis	INFORMATION STORAGE AND PROCESSING	Eukaryotic translation initiation factor 3 subunit 1 (May2013) [Micromonas CCMP1545]
wlab.172651	0.643333	0.0212443	Lights On					Membrane-associated progesterone receptor component-related (May2013) [Micromonas CCMP1545]
wlab.198171	0.640705	0.0141745	Lights On	KOG4568	Cytoskeleton-associated protein and related proteins	Cytoskeleton	CELLULAR PROCESSES AND SIGNALING	ODA Docking Complex 1; Flagella_related (May2013) [Micromonas CCMP1545]
wlab.157098	0.639295	3.09375e-06	Lights On	KOG1636	DNA polymerase delta processivity factor (proliferating cell nuclear antigen)	Replication, recombination and repair	INFORMATION STORAGE AND PROCESSING	proliferating cell nuclear antigen (pcna) (May2013) [Micromonas CCMP1545]
wlab.203337	0.63891	0.00488198	Lights On	KOG3070	Predicted RNA-binding protein containing PIN domain and invovled in translation or RNA processing	Translation, ribosomal structure and biogenesis	INFORMATION STORAGE AND PROCESSING	Zinc finger CCHC-type profile.,Zinc knuckle,zinc finger,DNA-binding SAP,SAP domain,Zinc finger, CCHC-type,Putative DNA-binding (bihelical) motif predicted to be involved in chromosomal organisation,SAP motif profile. (May2013) [Micromonas CCMP1545]
wlab.198297	0.636667	0.00235214	Lights On	KOG0266	WD40 repeat-containing protein	General function prediction only	POORLY CHARACTERIZED	G-protein beta wd-40 repeats containing protein (May2013) [Micromonas CCMP1545]
wlab.208643	0.635513	0.0177302	Lights On	KOG1676	K-homology type RNA binding proteins	RNA processing and modification	INFORMATION STORAGE AND PROCESSING	Kh domain containing rna binding protein (May2013) [Micromonas CCMP1545]
wlab.202323	0.635449	0.00925836	Lights On					Methionine Synthase; Flagella_related (May2013) [Micromonas CCMP1545]
wlab.171448	0.635256	0.00353716	Lights On					Mog1/PsbP, alpha/beta/alpha sandwich,PsbP (May2013) [Micromonas CCMP1545]
wlab.194896	0.634167	0.00155451	Lights On	KOG0453	Aconitase/homoaconitase (aconitase superfamily)	Energy production and conversion	METABOLISM	aconitate hydratase, mitochondrial (May2013) [Micromonas CCMP1545]
wlab.208091	0.630577	0.00164522	Lights On	KOG0187	40S ribosomal protein S17	Translation, ribosomal structure and biogenesis	INFORMATION STORAGE AND PROCESSING	40s ribosomal protein s17 (May2013) [Micromonas CCMP1545]
wlab.152991	0.627051	0.00095246	Lights On					Unknown function (May2013) [Micromonas CCMP1545]
wlab.201967	0.625064	0.0039096	Lights On					Permease for cytosine/purines, uracil, thiamine, allantoin (May2013) [Micromonas CCMP1545]
wlab.213431	0.623077	0.0140347	Lights On	KOG1776	Zn-binding protein Push	Signal transduction mechanisms	CELLULAR PROCESSES AND SIGNALING	CS domain profile.,CS domain (May2013) [Micromonas CCMP1545]
wlab.216235	0.620513	0.00729856	Lights On	KOG0911	Glutaredoxin-related protein	Posttranslational modification, protein turnover, chaperones	CELLULAR PROCESSES AND SIGNALING	glutathione S-transferase and/or glutaredoxin domains; Photorespiration/ROS (May2013) [Micromonas CCMP1545]
wlab.213398	0.617949	0.0089589	Lights On					Unknown function (May2013) [Micromonas CCMP1545]
wlab.209561	0.613782	0.00168757	Lights On	KOG3544	Collagens (type IV and type XIII), and related proteins	Extracellular structures	CELLULAR PROCESSES AND SIGNALING	Nuclear pore complex assembly (May2013) [Micromonas CCMP1545]
wlab.208809	0.613782	0.0310703	Lights On	KOG0864	Ran-binding protein RANBP1 and related RanBD domain proteins	Intracellular trafficking, secretion, and vesicular transport	CELLULAR PROCESSES AND SIGNALING	Ran binding protein (May2013) [Micromonas CCMP1545]
wlab.208602	0.613654	0.0144966	Lights On					Lipase (class 3) (May2013) [Micromonas CCMP1545]
wlab.223666	0.612821	0.0152921	Lights On					Domain of unknown function (DUF4308) (May2013) [Micromonas CCMP1545]
wlab.152160	0.610256	0.00282278	Lights On					Unknown function (May2013) [Micromonas CCMP1545]
wlab.195708	0.610256	0.00282278	Lights On					Unknown function (May2013) [Micromonas CCMP1545]
wlab.152688	0.607372	0.0224667	Lights On					Arginyl-trna synthetase (May2013) [Micromonas CCMP1545]
wlab.208626	0.606667	0.0359586	Lights On					Unknown function (May2013) [Micromonas CCMP1545]
wlab.208971	0.605321	0.00255836	Lights On					candidate 1,4-a-glucan branching enzyme; GH Family 13; CAZymes (May2013) [Micromonas CCMP1545]
wlab.224006	0.603409	0.0115408	Lights On					SMAD/FHA domain,Forkhead-associated (FHA) domain,PAP_fibrillin,FHA domain,Forkhead associated domain,Forkhead-associated (FHA) domain profile. (May2013) [Micromonas CCMP1545]
wlab.203426	0.600705	0.00627188	Lights On	KOG0692	Pentafunctional AROM protein	Amino acid transport and metabolism	METABOLISM	3-dehydroquinate synthase (May2013) [Micromonas CCMP1545]
wlab.208198	0.598718	0.00811837	Lights On					Cg7903-pa (May2013) [Micromonas CCMP1545]
wlab.221991	0.597821	0.00116098	Lights On					L-ascorbate peroxidase; Photorespiration/ROS (May2013) [Micromonas CCMP1545]
wlab.206912	0.597372	0.00145418	Lights On					Unknown function (May2013) [Micromonas CCMP1545]
wlab.211411	0.596923	0.0039128	Lights On					Tpr repeat containing protein (May2013) [Micromonas CCMP1545]
wlab.211945	0.595833	0.0165928	Lights On					argininosuccinate synthase (May2013) [Micromonas CCMP1545]
wlab.223616	0.595833	0.0139826	Lights On	KOG2104	Nuclear transport factor 2	Intracellular trafficking, secretion, and vesicular transport	CELLULAR PROCESSES AND SIGNALING	Nuclear transport factor 2 (May2013) [Micromonas CCMP1545]
wlab.203313	0.595833	0.0345875	Lights On					ribonucleoside-diphosphate reductase, alpha subunit (May2013) [Micromonas CCMP1545]
wlab.222330	0.595064	0.0119957	Lights On					Unknown function (May2013) [Micromonas CCMP1545]
wlab.203647	0.593269	0.00724022	Lights On	KOG3189	Phosphomannomutase	Lipid transport and metabolism	METABOLISM	HAD hydrolase, family IIB (May2013) [Micromonas CCMP1545]
wlab.159157	0.592115	0.0471483	Lights On	KOG2298	Glycyl-tRNA synthetase and related class II tRNA synthetase	Translation, ribosomal structure and biogenesis	INFORMATION STORAGE AND PROCESSING	glycine--tRNA ligase (May2013) [Micromonas CCMP1545]
wlab.149156	0.591919	0.0379632	Lights On					Wd repeat-containing protein 92 (May2013) [Micromonas CCMP1545]
wlab.209542	0.585192	0.010466	Lights On					acetate--CoA ligase (May2013) [Micromonas CCMP1545]
wlab.167555	0.584744	0.00726551	Lights On	KOG3430	Dynein light chain type 1	Cytoskeleton	CELLULAR PROCESSES AND SIGNALING	ODA Light Chain 8; Flagella_related (May2013) [Micromonas CCMP1545]
wlab.205089	0.581923	0.00769075	Lights On	KOG3271	Translation initiation factor 5A (eIF-5A)	Translation, ribosomal structure and biogenesis	INFORMATION STORAGE AND PROCESSING	translation initiation factor eIF-5A (May2013) [Micromonas CCMP1545]
wlab.213407	0.580128	1.49945e-05	Lights On					Putative ribosome biogenesis GTPase RsgA [rsgA].,Protein of unknown function, DUF258,EngC GTPase domain profile. (May2013) [Micromonas CCMP1545]
wlab.200576	0.577778	0.0209202	Lights On	KOG4467	Uncharacterized conserved protein	Function unknown	POORLY CHARACTERIZED	Unknown function (May2013) [Micromonas CCMP1545]
wlab.148589	0.577372	0.00247604	Lights On					GMP synthase (glutamine-hydrolyzing), N-terminal domain (May2013) [Micromonas CCMP1545]
wlab.203551	0.573462	0.0295199	Lights On					Unknown function (May2013) [Micromonas CCMP1545]
wlab.201387	0.571667	0.00737838	Lights On					SELH; Selenoprotein H; Selenoprotein (May2013) [Micromonas CCMP1545]
wlab.177588	0.570833	0.0026084	Lights On					Unknown function (May2013) [Micromonas CCMP1545]
wlab.155363	0.569848	0.00517714	Lights On	KOG0881	Cyclophilin type peptidyl-prolyl cis-trans isomerase	Posttranslational modification, protein turnover, chaperones	CELLULAR PROCESSES AND SIGNALING	Peptidyl-prolyl cis-trans isomerase (May2013) [Micromonas CCMP1545]
wlab.212680	0.568182	0.0201714	Lights On					Set domain proteins (May2013) [Micromonas CCMP1545]
wlab.143833	0.563654	0.00741177	Lights On					Methyltransferase (May2013) [Micromonas CCMP1545]
wlab.212391	0.560962	0.00656892	Lights On	KOG2975	Translation initiation factor 3, subunit f (eIF-3f)	Translation, ribosomal structure and biogenesis	INFORMATION STORAGE AND PROCESSING	Eukaryotic translation initiation factor 3 subunit f-related (May2013) [Micromonas CCMP1545]
wlab.206875	0.56028	0.0198522	Lights On	KOG0817	Acyl-CoA-binding protein	Lipid transport and metabolism	METABOLISM	Acyl-coa-binding protein, acbp (May2013) [Micromonas CCMP1545]
wlab.211520	0.56	0.0218752	Lights On					Phytanoyl-CoA dioxygenase (PhyH) (May2013) [Micromonas CCMP1545]
wlab.210970	0.554167	0.0409661	Lights On					Unknown function (May2013) [Micromonas CCMP1545]
wlab.167529	0.553654	0.0211305	Lights On					Proteasome subunit alpha/beta (May2013) [Micromonas CCMP1545]
wlab.202664	0.552628	0.0348062	Lights On	KOG0397	60S ribosomal protein L11	Translation, ribosomal structure and biogenesis	INFORMATION STORAGE AND PROCESSING	60s ribosomal protein l11 (May2013) [Micromonas CCMP1545]
wlab.221936	0.552628	0.0160921	Lights On	KOG0028	Ca2+-binding protein (centrin/caltractin), EF-Hand superfamily protein	Cell cycle control, cell division, chromosome partitioning	METABOLISM	Ef-hand calcium-binding domain containing protein (May2013) [Micromonas CCMP1545]
wlab.212331	0.55	0.00653645	Lights On					Protein of unknown function DUF1517,Protein of unknown function (DUF1517) (May2013) [Micromonas CCMP1545]
wlab.151920	0.546474	0.0263786	Lights On					Protein of unknown function (DUF760) (May2013) [Micromonas CCMP1545]
wlab.210543	0.54609	0.00636787	Lights On					Rubredoxin-like domain profile.,Rubredoxin-type fold (May2013) [Micromonas CCMP1545]
wlab.215998	0.546026	0.00292288	Lights On					CITT1; putative malate transporter; Carbon metabolism (May2013) [Micromonas CCMP1545]
wlab.205818	0.545962	0.0195328	Lights On					NAD(P)-binding domain,NADH(P)-binding (May2013) [Micromonas CCMP1545]
wlab.152036	0.545128	0.0326935	Lights On					dihydroxy-acid dehydratase (May2013) [Micromonas CCMP1545]
wlab.206415	0.544423	0.027895	Lights On					60s ribosomal protein l37 (May2013) [Micromonas CCMP1545]
wlab.223815	0.543846	0.0146246	Lights On	KOG2479	Translation initiation factor 3, subunit d (eIF-3d)	Translation, ribosomal structure and biogenesis	INFORMATION STORAGE AND PROCESSING	Eukaryotic translation initiation factor 3 subunit 7 (May2013) [Micromonas CCMP1545]
wlab.171775	0.542564	0.0239553	Lights On					Glucose/ribitol dehydrogenase family signature,NAD(P)-binding domain,short chain dehydrogenase (May2013) [Micromonas CCMP1545]
wlab.211815	0.54141	0.016463	Lights On	KOG0161	Myosin class II heavy chain	Cytoskeleton	CELLULAR PROCESSES AND SIGNALING	IQ motif profile.,Short calmodulin-binding motif containing conserved Ile and Gln residues. (May2013) [Micromonas CCMP1545]
wlab.203297	0.541026	0.0435094	Lights On					Eukaryotic translation initiation factor 4 gamma (May2013) [Micromonas CCMP1545]
wlab.194847	0.540667	0.0419677	Lights On	KOG4827	Uncharacterized conserved protein	Function unknown	POORLY CHARACTERIZED	Unknown function (May2013) [Micromonas CCMP1545]
wlab.201386	0.538718	0.0112298	Lights On					SELW; Selenoprotein W; Selenoprotein (May2013) [Micromonas CCMP1545]
wlab.156445	0.537308	0.00635585	Lights On	KOG0878	60S ribosomal protein L32	Translation, ribosomal structure and biogenesis	INFORMATION STORAGE AND PROCESSING	60s ribosomal protein l32 and dna-directed rna polymerase ii, subunit n (May2013) [Micromonas CCMP1545]
wlab.149825	0.536346	0.00653641	Lights On	KOG0084	GTPase Rab1/YPT1, small G protein superfamily, and related GTP-binding proteins	Signal transduction mechanisms	CELLULAR PROCESSES AND SIGNALING	small GTP-binding protein domain (May2013) [Micromonas CCMP1545]
wlab.210087	0.534103	0.0120164	Lights On					Transcription factor smif (decapping enzyme dcp1) (May2013) [Micromonas CCMP1545]
wlab.202652	0.532372	0.00503772	Lights On					AT hook motif,DNA binding domain with preference for A/T rich regions,High mobility group protein (HMGY) signature,AT-hook-like domain signature (May2013) [Micromonas CCMP1545]
wlab.209813	0.532051	0.00522901	Lights On					Wd-40 repeat protein (May2013) [Micromonas CCMP1545]
wlab.223996	0.531795	0.0490768	Lights On					GTS2; Tetryapyrrole biosynthesis (May2013) [Micromonas CCMP1545]
wlab.202960	0.531667	0.046031	Lights On					Unknown function (May2013) [Micromonas CCMP1545]
wlab.223646	0.531515	0.0391557	Lights On	KOG0270	WD40 repeat-containing protein	Function unknown	POORLY CHARACTERIZED	Wd repeat protein (May2013) [Micromonas CCMP1545]
wlab.207968	0.529808	0.020719	Lights On					Armadillo-type fold,WD40-repeat-containing domain,Saccharomyces cerevisiae 175.8kDa hypothetical protein signature,Armadillo-like helical,WD40/YVTN repeat-like-containing domain,Trp-Asp (WD) repeats circular profile.,WD40 repeats,WD domain, G-beta repeat,
wlab.209267	0.529167	0.0319289	Lights On					Sec14 cytosolic factor family protein / phosphoglyceride transfer family protein (May2013) [Micromonas CCMP1545]
wlab.230018	0.529167	0.0113465	Lights On					Testicular soluble adenylyl cyclase (May2013) [Micromonas CCMP1545]
wlab.223777	0.5225	0.00850995	Lights On	KOG4415	Uncharacterized conserved protein	Function unknown	POORLY CHARACTERIZED	Armadillo-like helical (May2013) [Micromonas CCMP1545]
wlab.208072	0.52119	0.0069097	Lights On					Kh domain-containing protein (May2013) [Micromonas CCMP1545]
wlab.207815	0.521049	0.00353371	Lights On	KOG1954	Endocytosis/signaling protein EHD1	Signal transduction mechanisms	CELLULAR PROCESSES AND SIGNALING	Eh domain (May2013) [Micromonas CCMP1545]
wlab.214117	0.520513	0.0226021	Lights On	KOG0879	U-snRNP-associated cyclophilin type peptidyl-prolyl cis-trans isomerase	Posttranslational modification, protein turnover, chaperones	CELLULAR PROCESSES AND SIGNALING	Peptidyl-prolyl cis-trans isomerase h, ppih (May2013) [Micromonas CCMP1545]
wlab.203360	0.519551	0.0411174	Lights On					26S proteasome subunit P45 family (May2013) [Micromonas CCMP1545]
wlab.196372	0.5175	0.0114577	Lights On	KOG0043	Uncharacterized conserved protein, contains DM10 domain	Function unknown	POORLY CHARACTERIZED	Nucleoside-diphosphokinase regulatory subunit p72; Flagella_related (May2013) [Micromonas CCMP1545]
wlab.209475	0.514615	0.0162676	Lights On					aspartate carbamoyltransferase (May2013) [Micromonas CCMP1545]
wlab.143211	0.514615	0.0118835	Lights On	KOG0266	WD40 repeat-containing protein	General function prediction only	POORLY CHARACTERIZED	Wd-40 repeat protein (May2013) [Micromonas CCMP1545]
wlab.168964	0.514167	0.0307952	Lights On	KOG0002	60s ribosomal protein L39	Translation, ribosomal structure and biogenesis	INFORMATION STORAGE AND PROCESSING	Ribosomal protein l39e (May2013) [Micromonas CCMP1545]
wlab.212384	0.51359	0.00419669	Lights On					ACT domain (May2013) [Micromonas CCMP1545]
wlab.207013	0.512756	0.00741993	Lights On					HRGP (May2013) [Micromonas CCMP1545]
wlab.211396	0.510962	0.00878104	Lights On					pyruvate dehydrogenase (acetyl-transferring) E1 component, alpha subunit (May2013) [Micromonas CCMP1545]
wlab.211648	0.510833	0.0232601	Lights On	KOG0202	Ca2+ transporting ATPase	Inorganic ion transport and metabolism	METABOLISM	HAD ATPase, P-type, family IC (May2013) [Micromonas CCMP1545]
wlab.150724	0.509872	0.00513896	Lights On	KOG0401	Translation initiation factor 4F, ribosome/mRNA-bridging subunit (eIF-4G)	Translation, ribosomal structure and biogenesis	INFORMATION STORAGE AND PROCESSING	Globin-like,Globin, structural domain,EF-hand calcium-binding domain.,EF-hand calcium-binding domain profile.,EF-hand-like domain,EF-hand, calcium binding motif,EF-hand domain (May2013) [Micromonas CCMP1545]
wlab.210976	0.507143	0.042776	Lights On	KOG1844	PHD Zn-finger proteins	General function prediction only	POORLY CHARACTERIZED	Unknown function (May2013) [Micromonas CCMP1545]
wlab.211402	0.505321	0.0212591	Lights On					Protein phosphatase 2c (May2013) [Micromonas CCMP1545]
wlab.152968	0.503397	0.0355705	Lights On					Alcohol dehydrogenase (May2013) [Micromonas CCMP1545]
wlab.210684	0.503269	0.0135099	Lights On					Vamp-7 (May2013) [Micromonas CCMP1545]
wlab.164048	0.501603	0.0489147	Lights On					Os01g0600000 protein (putative uncharacterized protein) (May2013) [Micromonas CCMP1545]
wlab.196384	0.501282	0.0257874	Lights On	KOG4098	Molecular chaperone Prefoldin, subunit 2	Posttranslational modification, protein turnover, chaperones	CELLULAR PROCESSES AND SIGNALING	Prefoldin subunit 2 (May2013) [Micromonas CCMP1545]
wlab.174224	0.497756	0.0135156	Lights On					Unknown function (May2013) [Micromonas CCMP1545]
wlab.214826	0.497244	0.0318841	Lights On					glutamate--cysteine ligase (May2013) [Micromonas CCMP1545]
wlab.152248	0.497051	0.0094577	Lights On					MDH8; malate dehydrogenase; Carbon metabolism (May2013) [Micromonas CCMP1545]
wlab.159525	0.496154	0.00675536	Lights On	KOG2309	60s ribosomal protein L2/L8	Translation, ribosomal structure and biogenesis	INFORMATION STORAGE AND PROCESSING	Ribosomal protein l2 (May2013) [Micromonas CCMP1545]
wlab.212546	0.495897	0.0193305	Lights On					Cytochrome c1 (May2013) [Micromonas CCMP1545]
wlab.212052	0.494231	0.0411704	Lights On	KOG3227	Calcium-responsive transcription coactivator	Transcription	INFORMATION STORAGE AND PROCESSING	Unknown function (May2013) [Micromonas CCMP1545]
wlab.210956	0.491282	0.0383053	Lights On	KOG0900	40S ribosomal protein S20	Translation, ribosomal structure and biogenesis	INFORMATION STORAGE AND PROCESSING	ribosomal protein S10 (May2013) [Micromonas CCMP1545]
wlab.210591	0.489744	0.0180958	Lights On	KOG1749	40S ribosomal protein S23	Translation, ribosomal structure and biogenesis	INFORMATION STORAGE AND PROCESSING	ribosomal protein S23 (S12) (May2013) [Micromonas CCMP1545]
wlab.153438	0.489487	0.0357225	Lights On					Udp-n-acteylglucosamine pyrophosphorylase 1 (May2013) [Micromonas CCMP1545]
wlab.210142	0.489295	0.0140654	Lights On					Creg1 protein (May2013) [Micromonas CCMP1545]
wlab.147897	0.488974	0.00845094	Lights On	KOG0401	Translation initiation factor 4F, ribosome/mRNA-bridging subunit (eIF-4G)	Translation, ribosomal structure and biogenesis	INFORMATION STORAGE AND PROCESSING	Unknown function (May2013) [Micromonas CCMP1545]
wlab.170530	0.487949	0.0447859	Lights On					Unknown function (May2013) [Micromonas CCMP1545]
wlab.223276	0.486731	0.00380464	Lights On					Sec14 related protein (May2013) [Micromonas CCMP1545]
wlab.211807	0.486154	0.00987379	Lights On					Unknown function (May2013) [Micromonas CCMP1545]
wlab.209874	0.486026	0.0127896	Lights On					Unknown function (May2013) [Micromonas CCMP1545]
wlab.222896	0.485064	0.00491197	Lights On	KOG1646	40S ribosomal protein S6	Translation, ribosomal structure and biogenesis	INFORMATION STORAGE AND PROCESSING	40s ribosomal protein s6 (May2013) [Micromonas CCMP1545]
wlab.202368	0.483013	0.0269068	Lights On					Proline rich extensin signature (May2013) [Micromonas CCMP1545]
wlab.202253	0.482308	0.00858722	Lights On	KOG4701	Chitinase	Cell wall/membrane/envelope biogenesis	CELLULAR PROCESSES AND SIGNALING	Uncharacterized duf1619-containing (May2013) [Micromonas CCMP1545]
wlab.207903	0.480897	0.0491351	Lights On					26S proteasome subunit P45 family (May2013) [Micromonas CCMP1545]
wlab.211086	0.480897	0.00810951	Lights On	KOG0829	60S ribosomal protein L18A	Translation, ribosomal structure and biogenesis	INFORMATION STORAGE AND PROCESSING	60s ribosomal protein l18a (May2013) [Micromonas CCMP1545]
wlab.170238	0.480769	0.00201954	Lights On					Cleft lip and palate associated transmembrane protein-related (May2013) [Micromonas CCMP1545]
wlab.199213	0.478462	0.0314454	Lights On	KOG3499	60S ribosomal protein L38	Translation, ribosomal structure and biogenesis	INFORMATION STORAGE AND PROCESSING	60s ribosomal protein l38 (May2013) [Micromonas CCMP1545]
wlab.167013	0.477628	0.0196804	Lights On	KOG0886	40S ribosomal protein S2	Translation, ribosomal structure and biogenesis	INFORMATION STORAGE AND PROCESSING	60s ribosomal protein l12 (May2013) [Micromonas CCMP1545]
wlab.213002	0.477436	0.037555	Lights On					Arginine/diaminopimelate/ornithine decarboxylase (May2013) [Micromonas CCMP1545]
wlab.223623	0.476859	0.0352121	Lights On	KOG2914	Predicted haloacid-halidohydrolase and related hydrolases	General function prediction only	POORLY CHARACTERIZED	HAD hydrolase, family IA, variant 3 (May2013) [Micromonas CCMP1545]
wlab.149751	0.475705	0.0451826	Lights On	KOG0907	Thioredoxin	Posttranslational modification, protein turnover, chaperones	CELLULAR PROCESSES AND SIGNALING	Thioredoxin-related (May2013) [Micromonas CCMP1545]
wlab.152397	0.474808	0.00351374	Lights On					ATP synthase F1, delta subunit (May2013) [Micromonas CCMP1545]
wlab.201371	0.474295	0.0284771	Lights On	KOG1651	Glutathione peroxidase	Posttranslational modification, protein turnover, chaperones	CELLULAR PROCESSES AND SIGNALING	GPX1; Glutathione peroxidase; Selenoprotein (May2013) [Micromonas CCMP1545]
wlab.202094	0.473333	0.0457591	Lights On					Unknown function (May2013) [Micromonas CCMP1545]
wlab.207327	0.473269	0.00857423	Lights On					Unknown function (May2013) [Micromonas CCMP1545]
wlab.210254	0.472692	0.0283156	Lights On	KOG0951	RNA helicase BRR2, DEAD-box superfamily	RNA processing and modification	INFORMATION STORAGE AND PROCESSING	Helicase ski2w (May2013) [Micromonas CCMP1545]
wlab.173414	0.471795	0.0443114	Lights On	KOG0299	U3 snoRNP-associated protein (contains WD40 repeats)	RNA processing and modification	INFORMATION STORAGE AND PROCESSING	U3 small nucleolar rna interacting protein 2 (May2013) [Micromonas CCMP1545]
wlab.196263	0.471026	0.010929	Lights On					Photosystem I subunit II, cp precursor; Photosynthesis (May2013) [Micromonas CCMP1545]
wlab.209838	0.469103	0.0147443	Lights On					VDE; Violaxanthin deepoxidase; Chlorophyll/Carotenoid (May2013) [Micromonas CCMP1545]
wlab.209061	0.468654	0.0150073	Lights On	KOG0459	Polypeptide release factor 3	Translation, ribosomal structure and biogenesis	INFORMATION STORAGE AND PROCESSING	Eukaryotic peptide chain release factor gtp-binding subunit (erf2) (translation release factor 3) (erf3) (erf-3) (May2013) [Micromonas CCMP1545]
wlab.152307	0.468397	0.0348387	Lights On					ATP-binding cassette protein, ChvD family (May2013) [Micromonas CCMP1545]
wlab.207834	0.468397	0.0413764	Lights On	KOG2914	Predicted haloacid-halidohydrolase and related hydrolases	General function prediction only	POORLY CHARACTERIZED	HAD hydrolase, family IA, variant 3 (May2013) [Micromonas CCMP1545]
wlab.211485	0.468269	0.0159131	Lights On					phosphoribosylaminoimidazolecarboxamide formyltransferase/IMP cyclohydrolase (May2013) [Micromonas CCMP1545]
wlab.211359	0.467308	0.018629	Lights On	KOG2776	Metallopeptidase	General function prediction only	POORLY CHARACTERIZED	DNA-binding protein, 42 kDa (May2013) [Micromonas CCMP1545]
wlab.167562	0.467051	0.00886565	Lights On	KOG2670	Enolase	Carbohydrate transport and metabolism	METABOLISM	phosphopyruvate hydratase (May2013) [Micromonas CCMP1545]
wlab.203355	0.465897	0.0376864	Lights On					aconitate hydratase 2 (May2013) [Micromonas CCMP1545]
wlab.171078	0.465	0.0419723	Lights On	KOG1216	von Willebrand factor and related coagulation proteins	Defense mechanisms	CELLULAR PROCESSES AND SIGNALING	Unknown function (May2013) [Micromonas CCMP1545]
wlab.162709	0.464295	0.0264555	Lights On					IQ motif profile. (May2013) [Micromonas CCMP1545]
wlab.223973	0.463782	0.0462371	Lights On	KOG1676	K-homology type RNA binding proteins	RNA processing and modification	INFORMATION STORAGE AND PROCESSING	K homology RNA-binding domain,EAR repeat profile.,MazG nucleotide pyrophosphohydrolase domain,Type-1 KH domain profile.,KH domain (May2013) [Micromonas CCMP1545]
wlab.211215	0.463397	0.0261169	Lights On					ribosomal protein L28 (May2013) [Micromonas CCMP1545]
wlab.221571	0.463077	0.0444094	Lights On					Rhodanese-like domain,Rhodanese domain profile.,Rhodanese Homology Domain (May2013) [Micromonas CCMP1545]
wlab.210828	0.462756	0.0307889	Lights On					Dihydrolipoamide acetyl/succinyl-transferase-related (May2013) [Micromonas CCMP1545]
wlab.223848	0.462564	0.0165169	Lights On	KOG3003	Molecular chaperone of the GrpE family	Posttranslational modification, protein turnover, chaperones	CELLULAR PROCESSES AND SIGNALING	Grpe protein (heat shock protein) (cge1) (May2013) [Micromonas CCMP1545]
wlab.209529	0.462179	0.0376357	Lights On					proline--tRNA ligase (May2013) [Micromonas CCMP1545]
wlab.166844	0.461987	0.0133711	Lights On	KOG0907	Thioredoxin	Posttranslational modification, protein turnover, chaperones	CELLULAR PROCESSES AND SIGNALING	Thioredoxin-like fold,Thioredoxin (May2013) [Micromonas CCMP1545]
wlab.205721	0.461859	0.0398617	Lights On	KOG0028	Ca2+-binding protein (centrin/caltractin), EF-Hand superfamily protein	Cell cycle control, cell division, chromosome partitioning	METABOLISM	Caltractin / Centrin; Flagella_related (May2013) [Micromonas CCMP1545]
wlab.211163	0.461859	0.0344718	Lights On	KOG1377	Uridine 5'- monophosphate synthase/orotate phosphoribosyltransferase	Nucleotide transport and metabolism	METABOLISM	orotate phosphoribosyltransferase (May2013) [Micromonas CCMP1545]
wlab.150946	0.460769	0.0065933	Lights On					Unknown function (May2013) [Micromonas CCMP1545]
wlab.166831	0.459359	0.0270221	Lights On	KOG0381	HMG box-containing protein	General function prediction only	POORLY CHARACTERIZED	Swi/snf-related chromatin binding protein (May2013) [Micromonas CCMP1545]
wlab.195493	0.458077	0.0199702	Lights On	KOG0255	Synaptic vesicle transporter SVOP and related transporters (major facilitator superfamily)	General function prediction only	POORLY CHARACTERIZED	NRT2.1; Nitrogen acquisition and assimilation (May2013) [Micromonas CCMP1545]
wlab.204153	0.457821	0.0110301	Lights On					ATP synthase F1, gamma subunit (May2013) [Micromonas CCMP1545]
wlab.196058	0.456795	0.019893	Lights On	KOG1401	Acetylornithine aminotransferase	Amino acid transport and metabolism	METABOLISM	HEML (GSA); Glutamate-1-semialdehyde 2,1-aminomutase; Chlorophyll/Carotenoid (May2013) [Micromonas CCMP1545]
wlab.223981	0.454551	0.0186622	Lights On					GWD; Glucan dikinases; Starch metabolism (May2013) [Micromonas CCMP1545]
wlab.208444	0.453782	0.00830513	Lights On					Papain family cysteine protease (May2013) [Micromonas CCMP1545]
wlab.196108	0.453269	0.015623	Lights On	KOG1714	60s ribosomal protein L18	Translation, ribosomal structure and biogenesis	INFORMATION STORAGE AND PROCESSING	60s ribosomal protein l18 (May2013) [Micromonas CCMP1545]
wlab.196079	0.451282	0.00928284	Lights On	KOG0767	Mitochondrial phosphate carrier protein	Energy production and conversion	METABOLISM	Solute carrier (Solcar) repeat profile.,Mitochondrial carrier protein,Mitochondrial carrier domain,Mitochondrial carrier protein signature (May2013) [Micromonas CCMP1545]
wlab.143471	0.450449	0.0151251	Lights On	KOG0074	GTP-binding ADP-ribosylation factor-like protein ARL3	General function prediction only	POORLY CHARACTERIZED	small GTP-binding protein domain (May2013) [Micromonas CCMP1545]
wlab.149511	0.448782	0.0339114	Lights On					Heat shock protein DnaJ, N-terminal (May2013) [Micromonas CCMP1545]
wlab.210889	0.448782	0.0294021	Lights On					Ef-hand domain (c-terminal) containing protein (May2013) [Micromonas CCMP1545]
wlab.209844	0.4475	0.0446134	Lights On					Tpr repeat containing protein (May2013) [Micromonas CCMP1545]
wlab.157859	0.446795	0.00719729	Lights On	KOG0364	Chaperonin complex component, TCP-1 gamma subunit (CCT3)	Posttranslational modification, protein turnover, chaperones	CELLULAR PROCESSES AND SIGNALING	T-complex protein 1, gamma subunit (May2013) [Micromonas CCMP1545]
wlab.209122	0.445128	0.0369432	Lights On					Kh domain containing rna binding protein (May2013) [Micromonas CCMP1545]
wlab.152020	0.444167	0.0495166	Lights On					Calreticulin and calnexin (May2013) [Micromonas CCMP1545]
wlab.208540	0.443846	0.0214238	Lights On	KOG3479	Mitochondrial import inner membrane translocase, subunit TIM9	Intracellular trafficking, secretion, and vesicular transport	CELLULAR PROCESSES AND SIGNALING	Mitochondrial import inner membrane translocase subunit tim9 (May2013) [Micromonas CCMP1545]
wlab.210751	0.443205	0.0491996	Lights On	KOG0245	Kinesin-like protein	Cytoskeleton	CELLULAR PROCESSES AND SIGNALING	Kinesin motor, catalytic domain. ATPase.,Kinesin heavy chain signature,Forkhead-associated (FHA) domain,Kinesin motor domain profile.,Kinesin motor domain,Kinesin, motor domain (May2013) [Micromonas CCMP1545]
wlab.223619	0.442885	0.0496193	Lights On	KOG2387	CTP synthase (UTP-ammonia lyase)	Nucleotide transport and metabolism	METABOLISM	CTP synthase (May2013) [Micromonas CCMP1545]
wlab.195470	0.442051	0.0270161	Lights On	KOG1696	60s ribosomal protein L19	Translation, ribosomal structure and biogenesis	INFORMATION STORAGE AND PROCESSING	60s ribosomal protein l19 (May2013) [Micromonas CCMP1545]
wlab.202211	0.439154	0.0352899	Lights On					Dna-directed rna polymerase ii 13.3 kda polypeptide (May2013) [Micromonas CCMP1545]
wlab.214523	0.438333	0.026799	Lights On					Eukaryotic translation initiation factor 4 gamma (May2013) [Micromonas CCMP1545]
wlab.209797	0.437436	0.0173946	Lights On	KOG0939	E3 ubiquitin-protein ligase/Putative upstream regulatory element binding protein	Transcription	INFORMATION STORAGE AND PROCESSING	Unknown function (May2013) [Micromonas CCMP1545]
wlab.196028	0.435513	0.0481961	Lights On	KOG1335	Dihydrolipoamide dehydrogenase	Energy production and conversion	METABOLISM	DLDH, GCSL; Dihydrolipoamide dehydrogenase also known as glycine decarboxylase L-protein, glycine cleavage system L-protein; Photorespiration/ROS (May2013) [Micromonas CCMP1545]
wlab.223539	0.434423	0.0072792	Lights On	KOG4165	Gamma-glutamyl phosphate reductase	Amino acid transport and metabolism	METABOLISM	glutamate-5-semialdehyde dehydrogenase (May2013) [Micromonas CCMP1545]
wlab.170449	0.43391	0.0206136	Lights On	KOG3083	Prohibitin	Posttranslational modification, protein turnover, chaperones	CELLULAR PROCESSES AND SIGNALING	Prohibitin (May2013) [Micromonas CCMP1545]
wlab.150022	0.432692	0.0261033	Lights On	KOG0289	mRNA splicing factor	General function prediction only	POORLY CHARACTERIZED	Pre-mrna splicing factor prp19 (May2013) [Micromonas CCMP1545]
wlab.220985	0.432564	0.0254791	Lights On					Unknown function (May2013) [Micromonas CCMP1545]
wlab.149771	0.43141	0.0243459	Lights On	KOG0635	Adenosine 5'-phosphosulfate kinase	Inorganic ion transport and metabolism	METABOLISM	adenylylsulfate kinase (May2013) [Micromonas CCMP1545]
wlab.147339	0.429487	0.00549253	Lights On	KOG0020	Endoplasmic reticulum glucose-regulated protein (GRP94/endoplasmin), HSP90 family	Posttranslational modification, protein turnover, chaperones	CELLULAR PROCESSES AND SIGNALING	Heat shock protein 90 (May2013) [Micromonas CCMP1545]
wlab.148931	0.427564	0.0394377	Lights On	KOG3436	60S ribosomal protein L35	Translation, ribosomal structure and biogenesis	INFORMATION STORAGE AND PROCESSING	ribosomal protein L29 (May2013) [Micromonas CCMP1545]
wlab.203563	0.427051	0.0425435	Lights On					Fructose-1,6-bisphosphatase-related (May2013) [Micromonas CCMP1545]
wlab.151035	0.426538	0.0118915	Lights On					RNA recognition motif. (a.k.a. RRM, RBD, or RNP domain),Eukaryotic RNA Recognition Motif (RRM) profile.,RNA recognition motif,Nucleotide-binding, alpha-beta plait (May2013) [Micromonas CCMP1545]
wlab.210184	0.426282	0.0237564	Lights On					Unknown function (May2013) [Micromonas CCMP1545]
wlab.201489	0.426154	0.0279012	Lights On	KOG0651	26S proteasome regulatory complex, ATPase RPT4	Posttranslational modification, protein turnover, chaperones	CELLULAR PROCESSES AND SIGNALING	26S proteasome subunit P45 family (May2013) [Micromonas CCMP1545]
wlab.209093	0.42609	0.0466223	Lights On					HRGP (May2013) [Micromonas CCMP1545]
wlab.175508	0.425	0.0369993	Lights On					Helicase conserved c-terminal domain, putative (May2013) [Micromonas CCMP1545]
wlab.151882	0.424936	0.0246286	Lights On	KOG3401	60S ribosomal protein L26	Translation, ribosomal structure and biogenesis	INFORMATION STORAGE AND PROCESSING	ribosomal protein L24 (May2013) [Micromonas CCMP1545]
wlab.208748	0.422222	0.0317642	Lights On	KOG0862	Synaptobrevin/VAMP-like protein SEC22	Intracellular trafficking, secretion, and vesicular transport	CELLULAR PROCESSES AND SIGNALING	Snare proteins (May2013) [Micromonas CCMP1545]
wlab.150399	0.42109	0.0279323	Lights On	KOG3434	60S ribosomal protein L22	Translation, ribosomal structure and biogenesis	INFORMATION STORAGE AND PROCESSING	60s ribosomal protein l22 (May2013) [Micromonas CCMP1545]
wlab.212027	0.420705	0.0285969	Lights On					Helicase conserved c-terminal domain, putative (May2013) [Micromonas CCMP1545]
wlab.152447	0.419615	0.0315716	Lights On					Na+/H+ antiporter NhaA (May2013) [Micromonas CCMP1545]
wlab.152877	0.419615	0.0315716	Lights On					Na+/H+ antiporter NhaA (May2013) [Micromonas CCMP1545]
wlab.210171	0.418718	0.0446572	Lights On	KOG1252	Cystathionine beta-synthase and related enzymes	Amino acid transport and metabolism	METABOLISM	cysteine synthase A (May2013) [Micromonas CCMP1545]
wlab.196093	0.416667	0.0292043	Lights On	KOG0571	Asparagine synthase (glutamine-hydrolyzing)	Amino acid transport and metabolism	METABOLISM	ASNB; Nitrogen acquisition and assimilation (May2013) [Micromonas CCMP1545]
wlab.212226	0.412937	0.0175725	Lights On					General transcription factor iif subunit 2 (May2013) [Micromonas CCMP1545]
wlab.202249	0.412564	0.0184474	Lights On					uracil phosphoribosyltransferase (May2013) [Micromonas CCMP1545]
wlab.223820	0.411111	0.0495409	Lights On					Importin-7, 8, 11 (May2013) [Micromonas CCMP1545]
wlab.208270	0.410705	0.0240868	Lights On	KOG3467	Histone H4	Chromatin structure and dynamics	INFORMATION STORAGE AND PROCESSING	Histone h4 (May2013) [Micromonas CCMP1545]
wlab.210363	0.410705	0.0240868	Lights On	KOG3467	Histone H4	Chromatin structure and dynamics	INFORMATION STORAGE AND PROCESSING	Histone h4 (May2013) [Micromonas CCMP1545]
wlab.210364	0.410705	0.0240868	Lights On	KOG3467	Histone H4	Chromatin structure and dynamics	INFORMATION STORAGE AND PROCESSING	Histone h4 (May2013) [Micromonas CCMP1545]
wlab.211656	0.410705	0.0240868	Lights On	KOG3467	Histone H4	Chromatin structure and dynamics	INFORMATION STORAGE AND PROCESSING	Histone h4 (May2013) [Micromonas CCMP1545]
wlab.151409	0.409551	0.0482052	Lights On	KOG3311	Ribosomal protein S18	Translation, ribosomal structure and biogenesis	INFORMATION STORAGE AND PROCESSING	40s ribosomal protein s18 (May2013) [Micromonas CCMP1545]
wlab.196075	0.408462	0.0107933	Lights On					GSII, GLN; glutamine synthetase; Photorespiration/ROS (May2013) [Micromonas CCMP1545]
wlab.210900	0.405641	0.0200997	Lights On					Nadh-ubiquinone oxidoreductase b14 subunit (May2013) [Micromonas CCMP1545]
wlab.202735	0.403974	0.0174203	Lights On					Rrna 2-o-methyltransferase fibrillarin (May2013) [Micromonas CCMP1545]
wlab.220728	0.403846	0.0364136	Lights On					ribosomal protein S5 (May2013) [Micromonas CCMP1545]
wlab.197970	0.400192	0.00567753	Lights On	KOG0399	Glutamate synthase	Amino acid transport and metabolism	METABOLISM	GLT; Nitrogen acquisition and assimilation (May2013) [Micromonas CCMP1545]
wlab.166994	0.398846	0.0376802	Lights On	KOG0357	Chaperonin complex component, TCP-1 epsilon subunit (CCT5)	Posttranslational modification, protein turnover, chaperones	CELLULAR PROCESSES AND SIGNALING	T-complex protein 1, epsilon subunit (May2013) [Micromonas CCMP1545]
wlab.203458	0.397821	0.034542	Lights On					LHCA1; Light harvesting (May2013) [Micromonas CCMP1545]
wlab.157979	0.396731	0.00982125	Lights On	KOG3126	Porin/voltage-dependent anion-selective channel protein	Inorganic ion transport and metabolism	METABOLISM	Voltage-dependent anion-selective channel (May2013) [Micromonas CCMP1545]
wlab.223800	0.395705	0.0295869	Lights On					NIA; Nitrogen acquisition and assimilation (May2013) [Micromonas CCMP1545]
wlab.219992	0.395513	0.0294686	Lights On	KOG3204	60S ribosomal protein L13a	Translation, ribosomal structure and biogenesis	INFORMATION STORAGE AND PROCESSING	ribosomal protein L13 (May2013) [Micromonas CCMP1545]
wlab.195499	0.391474	0.0302015	Lights On	KOG2467	Glycine/serine hydroxymethyltransferase	Amino acid transport and metabolism	METABOLISM	SHMT, GHMT2; Serine/glycine hydroxymethyltransferase; Photorespiration/ROS (May2013) [Micromonas CCMP1545]
wlab.209916	0.39141	0.0170087	Lights On	KOG0676	Actin and related proteins	Cytoskeleton	CELLULAR PROCESSES AND SIGNALING	IDA Intermediate Chain Actin; Flagella_related (May2013) [Micromonas CCMP1545]
wlab.171593	0.390833	0.0139022	Lights On					Atp synthase epsilon chain, mitochondrial (May2013) [Micromonas CCMP1545]
wlab.209216	0.390513	0.0296699	Lights On	KOG0975	Branched chain aminotransferase BCAT1, pyridoxal phosphate enzymes type IV superfamily	Amino acid transport and metabolism	METABOLISM	branched-chain amino acid aminotransferase (May2013) [Micromonas CCMP1545]
wlab.223906	0.387436	0.0329338	Lights On					Complement component 1-related (May2013) [Micromonas CCMP1545]
wlab.195720	0.38609	0.0219344	Lights On	KOG2086	Protein tyrosine phosphatase SHP1/Cofactor for p97 ATPase-mediated vesicle membrane fusion	Nuclear structure	CELLULAR PROCESSES AND SIGNALING	Phosphatase-related (May2013) [Micromonas CCMP1545]
wlab.202012	0.385962	0.0101772	Lights On					Eukaryotic translation initiation factor 3 -related (May2013) [Micromonas CCMP1545]
wlab.151830	0.385064	0.0232189	Lights On					Plant specific mitochondrial import receptor subunit TOM20,Tetratricopeptide-like helical (May2013) [Micromonas CCMP1545]
wlab.168842	0.38391	0.0364302	Lights On					Atp-dependent clp protease proteolytic subunit (May2013) [Micromonas CCMP1545]
wlab.151952	0.381346	0.0387872	Lights On					phytoene desaturase (May2013) [Micromonas CCMP1545]
wlab.209369	0.381154	0.0411713	Lights On					Deflagellation Inducible Protein; Flagella_related (May2013) [Micromonas CCMP1545]
wlab.169215	0.38109	0.0451267	Lights On	KOG2872	Uroporphyrinogen decarboxylase	Coenzyme transport and metabolism	METABOLISM	HEME4 (UROD4); Uroporphyrinogen III decarboxylase (putative); Chlorophyll/Carotenoid (May2013) [Micromonas CCMP1545]
wlab.211421	0.38	0.0242356	Lights On	KOG0516	Dystonin, GAS (Growth-arrest-specific protein), and related proteins	Cytoskeleton	CELLULAR PROCESSES AND SIGNALING	Unknown function (May2013) [Micromonas CCMP1545]
wlab.155862	0.378654	0.0387029	Lights On					Small nuclear ribonucleoprotein sm (May2013) [Micromonas CCMP1545]
wlab.168476	0.378526	0.0180414	Lights On	KOG0191	Thioredoxin/protein disulfide isomerase	Posttranslational modification, protein turnover, chaperones	CELLULAR PROCESSES AND SIGNALING	protein disulfide-isomerase domain (May2013) [Micromonas CCMP1545]
wlab.160543	0.378462	0.0396221	Lights On					Metal dependent hydrolase - related (May2013) [Micromonas CCMP1545]
wlab.223587	0.377564	0.0221435	Lights On	KOG0730	AAA+-type ATPase	Posttranslational modification, protein turnover, chaperones	CELLULAR PROCESSES AND SIGNALING	AAA family ATPase, CDC48 subfamily (May2013) [Micromonas CCMP1545]
wlab.169655	0.374936	0.0345839	Lights On					60s ribosomal protein l24 (May2013) [Micromonas CCMP1545]
wlab.196051	0.373397	0.0208258	Lights On	KOG2467	Glycine/serine hydroxymethyltransferase	Amino acid transport and metabolism	METABOLISM	SHMT, GHMT; Serine/glycine hydroxymethyltransferase; Photorespiration/ROS (May2013) [Micromonas CCMP1545]
wlab.152541	0.372244	0.0383797	Lights On	KOG0027	Calmodulin and related proteins (EF-Hand superfamily)	Signal transduction mechanisms	CELLULAR PROCESSES AND SIGNALING	P25 alpha-related (May2013) [Micromonas CCMP1545]
wlab.170625	0.372115	0.0282673	Lights On	KOG0747	Putative NAD+-dependent epimerases	Carbohydrate transport and metabolism	METABOLISM	Nad dependent epimerase/dehydratase (May2013) [Micromonas CCMP1545]
wlab.208543	0.363141	0.0066413	Lights On					O-acetylhomoserine aminocarboxypropyltransferase/cysteine synthase (May2013) [Micromonas CCMP1545]
wlab.206917	0.360962	0.0317907	Lights On					Mog1/PsbP, alpha/beta/alpha sandwich,Twin arginine translocation (Tat) signal profile.,Mog1/PsbP/DUF1795, alpha/beta/alpha sandwich (May2013) [Micromonas CCMP1545]
wlab.209626	0.358333	0.0225847	Lights On	KOG4109	Histone H3 (Lys4) methyltransferase complex, subunit CPS25/DPY-30	Transcription	INFORMATION STORAGE AND PROCESSING	Dpy-30 motif (May2013) [Micromonas CCMP1545]
wlab.207503	0.356474	0.0218993	Lights On	KOG0887	60S ribosomal protein L35A/L37	Translation, ribosomal structure and biogenesis	INFORMATION STORAGE AND PROCESSING	60s ribosomal protein l35a (May2013) [Micromonas CCMP1545]
wlab.148909	0.354231	0.040358	Lights On					Myo-inositol-1 phosphate synthase (May2013) [Micromonas CCMP1545]
wlab.169553	0.35359	0.0308093	Lights On	KOG0504	FOG: Ankyrin repeat	General function prediction only	POORLY CHARACTERIZED	Ankyrin repeats (3 copies),Ankyrin repeat profile.,Ankyrin repeat-containing domain,Ankyrin repeat region circular profile.,ankyrin repeats (May2013) [Micromonas CCMP1545]
wlab.223946	0.352051	0.044147	Lights On	KOG2099	Glycogen phosphorylase	Carbohydrate transport and metabolism	METABOLISM	candidate a-glucan phosphorylase; GT Family 35; CAZymes (May2013) [Micromonas CCMP1545]
wlab.223962	0.349936	0.0322986	Lights On	KOG1256	Long-chain acyl-CoA synthetases (AMP-forming)	Lipid transport and metabolism	METABOLISM	AMP-binding enzyme,Putative AMP-binding domain signature. (May2013) [Micromonas CCMP1545]
wlab.212719	0.349551	0.0330107	Lights On	KOG0378	40S ribosomal protein S4	Translation, ribosomal structure and biogenesis	INFORMATION STORAGE AND PROCESSING	30s/40s ribosomal protein s4 (May2013) [Micromonas CCMP1545]
wlab.150168	0.347436	0.0302146	Lights On	KOG2323	Pyruvate kinase	Carbohydrate transport and metabolism	METABOLISM	pyruvate kinase (May2013) [Micromonas CCMP1545]
wlab.201906	0.343782	0.0286649	Lights On					Gtpase, imap family member-related (May2013) [Micromonas CCMP1545]
wlab.198331	0.337051	0.0326274	Lights On					NMT1; HMP-P synthase; Thiamine biosynthesis (May2013) [Micromonas CCMP1545]
wlab.204909	0.33359	0.0451962	Lights On					hydroxypyruvate-like domains reductase; Photorespiration/ROS (May2013) [Micromonas CCMP1545]
wlab.223960	0.33141	0.04243	Lights On					glutathione reductase; Photorespiration/ROS (May2013) [Micromonas CCMP1545]
wlab.154929	0.328205	0.0458175	Lights On	KOG3126	Porin/voltage-dependent anion-selective channel protein	Inorganic ion transport and metabolism	METABOLISM	Eukaryotic porin (May2013) [Micromonas CCMP1545]
wlab.149361	0.319359	0.0123244	Lights On	KOG3181	40S ribosomal protein S3	Translation, ribosomal structure and biogenesis	INFORMATION STORAGE AND PROCESSING	ribosomal protein S3 (May2013) [Micromonas CCMP1545]
wlab.168691	0.316987	0.0403116	Lights On	KOG0857	60s ribosomal protein L10	Translation, ribosomal structure and biogenesis	INFORMATION STORAGE AND PROCESSING	ribosomal protein L10.e (May2013) [Micromonas CCMP1545]
wlab.203438	0.316667	0.0485868	Lights On	KOG0257	Kynurenine aminotransferase, glutamine transaminase K	Amino acid transport and metabolism	METABOLISM	LL-diaminopimelate aminotransferase (May2013) [Micromonas CCMP1545]
wlab.146982	0.298654	0.0406792	Lights On					Peptide methionine sulphoxide reductase MsrA (May2013) [Micromonas CCMP1545]
wlab.195486	-0.398141	0.0461536	Mid-day	KOG0852	Alkyl hydroperoxide reductase, thiol specific antioxidant and related enzymes	Posttranslational modification, protein turnover, chaperones	CELLULAR PROCESSES AND SIGNALING	Thioredoxin peroxidase (May2013) [Micromonas CCMP1545]
wlab.212051	-0.509744	0.00190947	Mid-day					LI818R-like; Light harvesting (May2013) [Micromonas CCMP1545]
wlab.209756	-0.545455	0.0390842	Mid-day	KOG1246	DNA-binding protein jumonji/RBP2/SMCY, contains JmjC domain	General function prediction only	POORLY CHARACTERIZED	Jumonji domain containing protein (May2013) [Micromonas CCMP1545]
wlab.212991	-0.55891	0.0308628	Mid-day					Rubredoxin-like domain profile.,Rubredoxin,Rubredoxin-type fold (May2013) [Micromonas CCMP1545]
wlab.208941	-0.58375	0.0426009	Mid-day					Heat shock protein DnaJ, cysteine-rich domain (May2013) [Micromonas CCMP1545]
wlab.153070	-0.591987	0.014859	Mid-day					Photosystem II oxygen-evolving complex 23 kDa protein; Photosynthesis (May2013) [Micromonas CCMP1545]
wlab.196256	-0.60197	0.0202645	Mid-day	KOG4166	Thiamine pyrophosphate-requiring enzyme	Amino acid transport and metabolism	METABOLISM	acetolactate synthase, large subunit, biosynthetic type (May2013) [Micromonas CCMP1545]
wlab.152672	-0.610577	0.0348685	Mid-day					Cytochrome b6-f complex subunit IV; Photosynthesis (May2013) [Micromonas CCMP1545]
wlab.209066	-0.649621	0.0382245	Mid-day	KOG1603	Copper chaperone	Inorganic ion transport and metabolism	METABOLISM	Copper transport protein atox1-related (May2013) [Micromonas CCMP1545]
wlab.222096	-0.6575	0.0192798	Mid-day					other_light4; Light harvesting (May2013) [Micromonas CCMP1545]
wlab.150440	-0.666667	0.00519363	Mid-day	KOG3232	Vacuolar assembly/sorting protein DID2	Intracellular trafficking, secretion, and vesicular transport	CELLULAR PROCESSES AND SIGNALING	Charged multivesicular body protein 1a (May2013) [Micromonas CCMP1545]
wlab.173516	-0.685	0.0434341	Mid-day	KOG1995	Conserved Zn-finger protein	General function prediction only	POORLY CHARACTERIZED	Folate receptor family (May2013) [Micromonas CCMP1545]
wlab.202470	-0.699679	0.0107539	Mid-day	KOG4254	Phytoene desaturase	Coenzyme transport and metabolism	METABOLISM	Phytoene dehydrogenase (May2013) [Micromonas CCMP1545]
wlab.197965	-0.724167	0.0325157	Mid-day	KOG3428	Small nuclear ribonucleoprotein SMD1 and related snRNPs	RNA processing and modification	INFORMATION STORAGE AND PROCESSING	Small nuclear ribonucleoprotein sm (May2013) [Micromonas CCMP1545]
wlab.223360	-0.766667	0.0246413	Mid-day	KOG0776	Geranylgeranyl pyrophosphate synthase/Polyprenyl synthetase	Coenzyme transport and metabolism	METABOLISM	solanesyl diphosphate synthase (May2013) [Micromonas CCMP1545]
wlab.167574	-0.778558	0.0378544	Mid-day	KOG1285	Beta, beta-carotene 15,15'-dioxygenase and related enzymes	Secondary metabolites biosynthesis, transport and catabolism	METABOLISM	Beta-carotene dioxygenase (May2013) [Micromonas CCMP1545]
wlab.165911	-0.811189	0.0352379	Mid-day	KOG1283	Serine carboxypeptidases	Posttranslational modification, protein turnover, chaperones	CELLULAR PROCESSES AND SIGNALING	Unknown function (May2013) [Micromonas CCMP1545]
wlab.223808	-0.819394	0.00383575	Mid-day					Protein of unknown function (DUF3422) (May2013) [Micromonas CCMP1545]
wlab.210286	-0.904762	0.0459078	Mid-day					short chain dehydrogenase,NAD(P)-binding domain,Glucose/ribitol dehydrogenase family signature (May2013) [Micromonas CCMP1545]
wlab.224046	-0.913141	0.025638	Mid-day					Rpgr-interacting protein 1 related (May2013) [Micromonas CCMP1545]
wlab.140906	-0.964167	0.000834518	Mid-day					2OG-Fe(II) oxygenase superfamily (May2013) [Micromonas CCMP1545]
wlab.223577	-0.968636	0.0357553	Mid-day					Unknown function (May2013) [Micromonas CCMP1545]
wlab.208730	-0.969697	0.0136737	Mid-day	KOG2139	WD40 repeat protein	General function prediction only	POORLY CHARACTERIZED	Aladin/adracalin/aaas (May2013) [Micromonas CCMP1545]
wlab.215188	-0.981111	0.00423924	Mid-day					Solute carrier family 34 (sodium phosphate), member 2-related (May2013) [Micromonas CCMP1545]
wlab.223767	-0.99596	0.0446772	Mid-day					Unknown function (May2013) [Micromonas CCMP1545]
wlab.194915	-1.00057	0.00152708	Mid-day	KOG2782	Putative SAM dependent methyltransferases	General function prediction only	POORLY CHARACTERIZED	S-adenosyl-methyltransferase MraW (May2013) [Micromonas CCMP1545]
wlab.203328	-1.0125	2.55286e-05	Mid-day	KOG0497	Oxidosqualene-lanosterol cyclase and related proteins	Lipid transport and metabolism	METABOLISM	squalene/oxidosqualene cyclases (May2013) [Micromonas CCMP1545]
wlab.146850	-1.12051	0.024235	Mid-day					Solute carrier family 34 (sodium phosphate), member 2 (May2013) [Micromonas CCMP1545]
wlab.210533	-1.15364	0.0265291	Mid-day	KOG2992	Nucleolar GTPase/ATPase p130	Nuclear structure	CELLULAR PROCESSES AND SIGNALING	Unknown function (May2013) [Micromonas CCMP1545]
wlab.215484	-1.16167	0.00346576	Mid-day					Calponin homology domain profile.,Calponin homology domain (May2013) [Micromonas CCMP1545]
wlab.207479	-1.29282	0.0194021	Mid-day					DNA polymerase (pol2) (May2013) [Micromonas CCMP1545]
wlab.212992	-1.29763	0.0120321	Mid-day					Armadillo-type fold,Armadillo-like helical (May2013) [Micromonas CCMP1545]
wlab.203212	-1.4675	0.0022988	Mid-day					Unknown function (May2013) [Micromonas CCMP1545]
wlab.202192	-1.62381	0.00101341	Mid-day	KOG1208	Dehydrogenases with different specificities (related to short-chain alcohol dehydrogenases)	Secondary metabolites biosynthesis, transport and catabolism	METABOLISM	short chain dehydrogenase,NAD(P)-binding domain,Glucose/ribitol dehydrogenase family signature (May2013) [Micromonas CCMP1545]
wlab.208640	-2.39464	0.00763269	Mid-day					Unknown function (May2013) [Micromonas CCMP1545]
wlab.170245	-2.79179	0.00597741	Mid-day					Peptidase family S49 N-terminal,Peptidase family S49 (May2013) [Micromonas CCMP1545]
'Mid-day' (T1) relative to 'Dusk' (T2)
wlab.210529	2.78571	0.00430846	Mid-day	KOG3227	Calcium-responsive transcription coactivator	Transcription	INFORMATION STORAGE AND PROCESSING	K homology RNA-binding domain,Type-1 KH domain profile.,KH domain (May2013) [Micromonas CCMP1545]
wlab.144573	1.76111	0.00344088	Mid-day					Chalcone-flavanone isomerase,Chalcone isomerase, 3-layer sandwich (May2013) [Micromonas CCMP1545]
wlab.223577	1.445	0.00243346	Mid-day					Unknown function (May2013) [Micromonas CCMP1545]
wlab.221610	1.39286	0.00223124	Mid-day					Endothelial differentiation-related factor 1 (multiprotein bridging factor 1) (May2013) [Micromonas CCMP1545]
wlab.210066	1.35739	7.43846e-06	Mid-day					Rna-binding protein (May2013) [Micromonas CCMP1545]
wlab.202313	1.33016	0.00309488	Mid-day					Unknown function (May2013) [Micromonas CCMP1545]
wlab.210533	1.26	0.0232913	Mid-day	KOG2992	Nucleolar GTPase/ATPase p130	Nuclear structure	CELLULAR PROCESSES AND SIGNALING	Unknown function (May2013) [Micromonas CCMP1545]
wlab.196256	1.23114	0.00821461	Mid-day	KOG4166	Thiamine pyrophosphate-requiring enzyme	Amino acid transport and metabolism	METABOLISM	acetolactate synthase, large subunit, biosynthetic type (May2013) [Micromonas CCMP1545]
wlab.152328	1.23	0.0264178	Mid-day					Serine protease family s1c htra-related (May2013) [Micromonas CCMP1545]
wlab.168383	1.19615	0.0097799	Mid-day					CBR/ELIP2; Light harvesting (May2013) [Micromonas CCMP1545]
wlab.143263	1.10944	0.000965096	Mid-day	KOG1784	Small Nuclear ribonucleoprotein splicing factor	RNA processing and modification	INFORMATION STORAGE AND PROCESSING	Lsm1 (May2013) [Micromonas CCMP1545]
wlab.210073	1.10833	0.00564072	Mid-day	KOG1321	Protoheme ferro-lyase (ferrochelatase)	Coenzyme transport and metabolism	METABOLISM	HEMH (FC); Ferrochelatase II; Chlorophyll/Carotenoid (May2013) [Micromonas CCMP1545]
wlab.211799	1.10602	0.00694415	Mid-day	KOG2217	U4/U6.U5 snRNP associated protein	RNA processing and modification	INFORMATION STORAGE AND PROCESSING	Squamous cell carcinoma antigen recognised by cytotoxic t lymphocytes (May2013) [Micromonas CCMP1545]
wlab.197808	1.075	0.0452713	Mid-day	KOG0516	Dystonin, GAS (Growth-arrest-specific protein), and related proteins	Cytoskeleton	CELLULAR PROCESSES AND SIGNALING	HRGP (May2013) [Micromonas CCMP1545]
wlab.224046	1.04147	0.00950903	Mid-day					Rpgr-interacting protein 1 related (May2013) [Micromonas CCMP1545]
wlab.146710	1.03244	0.0205284	Mid-day					Unknown function (May2013) [Micromonas CCMP1545]
wlab.203869	1.01519	0.00248627	Mid-day	KOG3317	Translocon-associated complex TRAP, beta subunit	Intracellular trafficking, secretion, and vesicular transport	CELLULAR PROCESSES AND SIGNALING	Translocon-associated protein, beta subunit precursor (trap-beta) (signal sequence receptor beta subunit) (May2013) [Micromonas CCMP1545]
wlab.212772	1.00737	0.0175972	Mid-day					Peptidyl-prolyl cis-trans isomerase (May2013) [Micromonas CCMP1545]
wlab.211391	0.99375	0.023719	Mid-day					Wd-40 repeat protein (May2013) [Micromonas CCMP1545]
wlab.206754	0.966538	0.040464	Mid-day					methionine--tRNA ligase (May2013) [Micromonas CCMP1545]
wlab.212748	0.958333	0.0195206	Mid-day					Unknown function (May2013) [Micromonas CCMP1545]
wlab.152215	0.952273	0.0307289	Mid-day					Splicing factor PWI,Nucleotide-binding, alpha-beta plait (May2013) [Micromonas CCMP1545]
wlab.209756	0.916883	0.000493092	Mid-day	KOG1246	DNA-binding protein jumonji/RBP2/SMCY, contains JmjC domain	General function prediction only	POORLY CHARACTERIZED	Jumonji domain containing protein (May2013) [Micromonas CCMP1545]
wlab.209321	0.9125	0.00107995	Mid-day					beta-ketoacyl-acyl-carrier-protein synthase II (May2013) [Micromonas CCMP1545]
wlab.223703	0.90625	0.00208019	Mid-day					Protein of unknown function (DUF2488) (May2013) [Micromonas CCMP1545]
wlab.210699	0.896667	0.00222038	Mid-day					Armadillo-type fold,Symplekin tight junction protein C terminal,Domain of unknown function (DUF3453),Armadillo-like helical (May2013) [Micromonas CCMP1545]
wlab.209865	0.885769	0.03619	Mid-day	KOG0674	Calreticulin	Posttranslational modification, protein turnover, chaperones	CELLULAR PROCESSES AND SIGNALING	Calreticulin and calnexin (May2013) [Micromonas CCMP1545]
wlab.214252	0.878	0.000477894	Mid-day	KOG1458	Fructose-1,6-bisphosphatase	Carbohydrate transport and metabolism	METABOLISM	Fructose-1,6-bisphosphatase-related (May2013) [Micromonas CCMP1545]
wlab.195904	0.825	0.0097953	Mid-day	KOG0613	Projectin/twitchin and related proteins	Cytoskeleton	CELLULAR PROCESSES AND SIGNALING	Armadillo-like helical (May2013) [Micromonas CCMP1545]
wlab.211239	0.82	0.0183889	Mid-day					Ef-hand calcium-binding domain containing protein (May2013) [Micromonas CCMP1545]
wlab.196368	0.81	0.00331958	Mid-day					Ankyrin repeat-containing domain,Ankyrin repeat region circular profile. (May2013) [Micromonas CCMP1545]
wlab.221176	0.8085	0.0138983	Mid-day					Unknown function (May2013) [Micromonas CCMP1545]
wlab.173516	0.808333	0.00823445	Mid-day	KOG1995	Conserved Zn-finger protein	General function prediction only	POORLY CHARACTERIZED	Folate receptor family (May2013) [Micromonas CCMP1545]
wlab.173414	0.806538	0.00337813	Mid-day	KOG0299	U3 snoRNP-associated protein (contains WD40 repeats)	RNA processing and modification	INFORMATION STORAGE AND PROCESSING	U3 small nucleolar rna interacting protein 2 (May2013) [Micromonas CCMP1545]
wlab.211369	0.792	0.0156987	Mid-day					Unknown function (May2013) [Micromonas CCMP1545]
wlab.216050	0.791667	0.00456982	Mid-day					Acetyl-coa carboxylase (May2013) [Micromonas CCMP1545]
wlab.230028	0.776389	0.0359871	Mid-day					SET domain (May2013) [Micromonas CCMP1545]
wlab.223738	0.775	0.000506647	Mid-day					FeS assembly protein SufB (May2013) [Micromonas CCMP1545]
wlab.204919	0.77381	0.0405482	Mid-day	KOG1088	Uncharacterized conserved protein	Function unknown	POORLY CHARACTERIZED	Upf0315 protein-related\t (May2013) [Micromonas CCMP1545]
wlab.149846	0.7725	0.027372	Mid-day	KOG0062	ATPase component of ABC transporters with duplicated ATPase domains/Translation elongation factor EF-3b	Translation, ribosomal structure and biogenesis	INFORMATION STORAGE AND PROCESSING	Elongation factor 3 (May2013) [Micromonas CCMP1545]
wlab.195627	0.766154	0.0451371	Mid-day	KOG1337	N-methyltransferase	General function prediction only	POORLY CHARACTERIZED	Uncharacterized putative methyltransferase (May2013) [Micromonas CCMP1545]
wlab.208981	0.766026	0.0317219	Mid-day					Unknown function (May2013) [Micromonas CCMP1545]
wlab.209177	0.754167	0.0356927	Mid-day					Unknown function (May2013) [Micromonas CCMP1545]
wlab.211653	0.720833	0.0225555	Mid-day	KOG0007	Splicing factor 3a, subunit 1	RNA processing and modification	INFORMATION STORAGE AND PROCESSING	Spliceosome associated protein 114/swap splicing factor-related (May2013) [Micromonas CCMP1545]
wlab.206946	0.702348	0.00805606	Mid-day					Dimeric alpha-beta barrel,YCII-related domain (May2013) [Micromonas CCMP1545]
wlab.223739	0.7	0.0214143	Mid-day					Serine/threonine-protein kinase wnk (with no lysine)-related (May2013) [Micromonas CCMP1545]
wlab.209080	0.6875	0.0193279	Mid-day					Unknown function (May2013) [Micromonas CCMP1545]
wlab.202221	0.676692	0.0225593	Mid-day					Domain of unknown function (DUF1995) (May2013) [Micromonas CCMP1545]
wlab.171886	0.675513	0.0200192	Mid-day					Sox transcription factor (May2013) [Micromonas CCMP1545]
wlab.221843	0.675	0.0412268	Mid-day					HAD ATPase, P-type, family IC (May2013) [Micromonas CCMP1545]
wlab.167916	0.675	0.0224999	Mid-day	KOG3434	60S ribosomal protein L22	Translation, ribosomal structure and biogenesis	INFORMATION STORAGE AND PROCESSING	Unknown function (May2013) [Micromonas CCMP1545]
wlab.211687	0.663258	0.0331906	Mid-day	KOG0613	Projectin/twitchin and related proteins	Cytoskeleton	CELLULAR PROCESSES AND SIGNALING	Central Pair Protein PF6; Flagella_related (May2013) [Micromonas CCMP1545]
wlab.206874	0.655556	0.0105675	Mid-day	KOG0295	WD40 repeat-containing protein	Function unknown	POORLY CHARACTERIZED	Central Pair Associated WD-Repeat Protein; Flagella_related (May2013) [Micromonas CCMP1545]
wlab.208769	0.649038	0.000122887	Mid-day					candidate isoamylase; GH Family 13; CAZymes (May2013) [Micromonas CCMP1545]
wlab.202195	0.646603	0.00368939	Mid-day					Ran binding protein (May2013) [Micromonas CCMP1545]
wlab.209198	0.626667	0.00474109	Mid-day	KOG0385	Chromatin remodeling complex WSTF-ISWI, small subunit	Transcription	INFORMATION STORAGE AND PROCESSING	Swi/snf-related matrix-associated actin-dependent regulator of chromatin subfamily-related (May2013) [Micromonas CCMP1545]
wlab.212671	0.619615	0.0123763	Mid-day					pyridoxal 5'-phosphate synthase, glutaminase subunit Pdx2 (May2013) [Micromonas CCMP1545]
wlab.212663	0.617051	0.0252302	Mid-day					ATP-dependent metallopeptidase HflB (May2013) [Micromonas CCMP1545]
wlab.196373	0.616667	0.0492011	Mid-day	KOG0907	Thioredoxin	Posttranslational modification, protein turnover, chaperones	CELLULAR PROCESSES AND SIGNALING	ODA Light Chain 3; Flagella_related (May2013) [Micromonas CCMP1545]
wlab.198650	0.616026	0.00401607	Mid-day	KOG1076	Translation initiation factor 3, subunit c (eIF-3c)	Translation, ribosomal structure and biogenesis	INFORMATION STORAGE AND PROCESSING	Eukaryotic translation initation factor 3, subunit 8 (eif3s8)-related (May2013) [Micromonas CCMP1545]
wlab.211480	0.61125	0.0125514	Mid-day	KOG3196	NADH:ubiquinone oxidoreductase, NDUFV2/24 kD subunit	Energy production and conversion	METABOLISM	NADH-quinone oxidoreductase, E subunit (May2013) [Micromonas CCMP1545]
wlab.223890	0.609359	0.0468134	Mid-day	KOG1665	AFH1-interacting protein FIP2, contains BTB/POZ domain and pentapeptide repeats	General function prediction only	POORLY CHARACTERIZED	Pentapeptide repeats (9 copies) (May2013) [Micromonas CCMP1545]
wlab.208603	0.607143	0.0418858	Mid-day					Cytochrome P450,Cytochrome P450 cysteine heme-iron ligand signature. (May2013) [Micromonas CCMP1545]
wlab.214166	0.605833	0.0054168	Mid-day	KOG1632	Uncharacterized PHD Zn-finger protein	General function prediction only	POORLY CHARACTERIZED	Cpg binding protein (May2013) [Micromonas CCMP1545]
wlab.212680	0.604545	0.00678822	Mid-day					Set domain proteins (May2013) [Micromonas CCMP1545]
wlab.157501	0.599545	0.0286423	Mid-day					Ebna2 binding protein p100 (May2013) [Micromonas CCMP1545]
wlab.210634	0.598889	0.0279037	Mid-day					Unknown function (May2013) [Micromonas CCMP1545]
wlab.210335	0.586364	0.0387777	Mid-day					Map3k delta-1 protein kinase (May2013) [Micromonas CCMP1545]
wlab.230034	0.547436	0.0463423	Mid-day	KOG2855	Ribokinase	Carbohydrate transport and metabolism	METABOLISM	Sugar kinase (May2013) [Micromonas CCMP1545]
wlab.206943	0.545455	0.0448047	Mid-day	KOG3442	Uncharacterized conserved protein	Function unknown	POORLY CHARACTERIZED	Mitochondria associated granulocyte macrophage csf signaling molecule (May2013) [Micromonas CCMP1545]
wlab.214560	0.538462	0.040087	Mid-day	KOG0504	FOG: Ankyrin repeat	General function prediction only	POORLY CHARACTERIZED	Ankyrin repeat signature,Heat shock chaperonin-binding motif.,ankyrin repeats,Ankyrin repeat profile.,Ankyrin repeat region circular profile.,Ankyrin repeats (3 copies),Ankyrin repeat-containing domain (May2013) [Micromonas CCMP1545]
wlab.210064	0.536364	0.0363435	Mid-day	KOG1913	Regucalcin gene promoter region-related protein (RGPR)	Transcription	INFORMATION STORAGE AND PROCESSING	Rgpr-related (May2013) [Micromonas CCMP1545]
wlab.208791	0.532372	0.0456875	Mid-day					acetylornithine and succinylornithine aminotransferases (May2013) [Micromonas CCMP1545]
wlab.167008	0.515705	0.027709	Mid-day					Cupin domain,RmlC-like jelly roll fold (May2013) [Micromonas CCMP1545]
wlab.210987	0.509167	0.00262625	Mid-day					Farnesyl-pyrophosphate synthetase (May2013) [Micromonas CCMP1545]
wlab.200807	0.509091	0.036642	Mid-day	KOG0150	Spliceosomal protein FBP21	RNA processing and modification	INFORMATION STORAGE AND PROCESSING	Ww domain binding protein 4 (May2013) [Micromonas CCMP1545]
wlab.223168	0.505962	0.0179469	Mid-day					Orf protein (May2013) [Micromonas CCMP1545]
wlab.166257	0.503397	0.0131316	Mid-day					Unknown function (May2013) [Micromonas CCMP1545]
wlab.209012	0.491731	0.00563404	Mid-day					Acyl-(acyl-carrier-protein) desaturase-related (May2013) [Micromonas CCMP1545]
wlab.212770	0.476538	0.0406757	Mid-day					HEME2 (UROD2); Uroporphyrinogen III decarboxylase; Chlorophyll/Carotenoid (May2013) [Micromonas CCMP1545]
wlab.212964	0.474359	0.0298789	Mid-day	KOG2672	Lipoate synthase	Coenzyme transport and metabolism	METABOLISM	Ferredoxin thioredoxin reductase variable alpha chain,FERREDOXIN-THIOREDOXIN VARIABLE CHAIN REDUCTASE REDUCTASE SUBUNIT A THIOREDOXIN OXIDOREDUCTASE FTR-V (May2013) [Micromonas CCMP1545]
wlab.210814	0.474295	0.0323375	Mid-day	KOG3387	60S ribosomal protein 15.5kD/SNU13, NHP2/L7A family (includes ribonuclease P subunit p38), involved in splicing	Translation, ribosomal structure and biogenesis	INFORMATION STORAGE AND PROCESSING	Ribosomal protein l7ae (May2013) [Micromonas CCMP1545]
wlab.153254	0.473205	0.0397763	Mid-day					Zinc finger Dof-type signature.,Zinc finger Dof-type profile.,Dof domain, zinc finger (May2013) [Micromonas CCMP1545]
wlab.206995	0.470833	0.037313	Mid-day					Photosystem I subunit III, cp precursor; Photosynthesis (May2013) [Micromonas CCMP1545]
wlab.209590	0.466667	0.0186953	Mid-day					bacterial surface protein 26-residue repeat (May2013) [Micromonas CCMP1545]
wlab.207928	0.463846	0.00440678	Mid-day					LHCA9_putative; Light harvesting (May2013) [Micromonas CCMP1545]
wlab.211877	0.463462	0.0254253	Mid-day	KOG0613	Projectin/twitchin and related proteins	Cytoskeleton	CELLULAR PROCESSES AND SIGNALING	Unknown function (May2013) [Micromonas CCMP1545]
wlab.159260	0.458077	0.0334719	Mid-day	KOG4513	Phosphoglycerate mutase	Carbohydrate transport and metabolism	METABOLISM	2,3-bisphosphoglycerate-independent phosphoglycerate mutase (May2013) [Micromonas CCMP1545]
wlab.209072	0.451731	0.012646	Mid-day					preprotein translocase, SecA subunit (May2013) [Micromonas CCMP1545]
wlab.196869	0.448526	0.0145999	Mid-day					Flavodoxin-like domain profile.,Metallo-beta-lactamase superfamily,Flavodoxin signature.,Flavin reductase like domain,FMN-binding split barrel,Flavodoxin (May2013) [Micromonas CCMP1545]
wlab.171271	0.441026	0.0114492	Mid-day					Protein of unknown function (DUF3414) (May2013) [Micromonas CCMP1545]
wlab.198099	0.43109	0.0281258	Mid-day					Unknown function (May2013) [Micromonas CCMP1545]
wlab.207598	0.421474	0.00672653	Mid-day	KOG1569	50S ribosomal protein L1	Translation, ribosomal structure and biogenesis	INFORMATION STORAGE AND PROCESSING	ribosomal protein L1 (May2013) [Micromonas CCMP1545]
wlab.207017	0.419615	0.0459713	Mid-day					Photosystem I subunit VI, cp precursor; Photosynthesis (May2013) [Micromonas CCMP1545]
wlab.211102	0.415962	0.0394357	Mid-day	KOG4674	Uncharacterized conserved coiled-coil protein	Function unknown	POORLY CHARACTERIZED	Unknown function (May2013) [Micromonas CCMP1545]
wlab.206172	0.391923	0.0396776	Mid-day					Unknown function (May2013) [Micromonas CCMP1545]
wlab.166844	0.390513	0.0148022	Mid-day	KOG0907	Thioredoxin	Posttranslational modification, protein turnover, chaperones	CELLULAR PROCESSES AND SIGNALING	Thioredoxin-like fold,Thioredoxin (May2013) [Micromonas CCMP1545]
wlab.149751	0.389295	0.0216832	Mid-day	KOG0907	Thioredoxin	Posttranslational modification, protein turnover, chaperones	CELLULAR PROCESSES AND SIGNALING	Thioredoxin-related (May2013) [Micromonas CCMP1545]
wlab.223549	0.381731	0.0156264	Mid-day					LI818; Light harvesting (May2013) [Micromonas CCMP1545]
wlab.150585	0.376026	0.0439545	Mid-day					Unknown function (May2013) [Micromonas CCMP1545]
wlab.153154	0.37391	0.0410403	Mid-day					Transaldolase (May2013) [Micromonas CCMP1545]
wlab.212926	0.372179	0.0202594	Mid-day					Ferredoxin-NADP oxidoreductase; Photosynthesis (May2013) [Micromonas CCMP1545]
wlab.212505	0.370385	0.04993	Mid-day					Nad dependent epimerase/dehydratase (May2013) [Micromonas CCMP1545]
wlab.201387	0.369167	0.0313532	Mid-day					SELH; Selenoprotein H; Selenoprotein (May2013) [Micromonas CCMP1545]
wlab.209157	0.367885	0.0404865	Mid-day					ribosomal protein L9 (May2013) [Micromonas CCMP1545]
wlab.210954	0.365449	0.0352858	Mid-day	KOG1676	K-homology type RNA binding proteins	RNA processing and modification	INFORMATION STORAGE AND PROCESSING	Domain with 2 conserved Trp (W) residues,DNA-binding SAP,WW/Rsp5/WWP,KH domain,WW domain,Type-1 KH domain profile.,WW/rsp5/WWP domain profile.,WW/rsp5/WWP domain signature.,K homology RNA-binding domain,Putative DNA-binding (bihelical) motif predicted to
wlab.151771	0.35859	0.0223767	Mid-day	KOG3311	Ribosomal protein S18	Translation, ribosomal structure and biogenesis	INFORMATION STORAGE AND PROCESSING	30S ribosomal protein S13 (May2013) [Micromonas CCMP1545]
wlab.195130	0.358333	0.0331781	Mid-day	KOG2450	Aldehyde dehydrogenase	Energy production and conversion	METABOLISM	Betaine-aldehyde dehydrogenase (May2013) [Micromonas CCMP1545]
wlab.206887	0.358077	0.0439881	Mid-day					Mog1/PsbP, alpha/beta/alpha sandwich,PsbP (May2013) [Micromonas CCMP1545]
wlab.151348	0.356859	0.0229877	Mid-day					Putative uncharacterized protein (May2013) [Micromonas CCMP1545]
wlab.200349	0.355128	0.0223355	Mid-day	KOG0178	20S proteasome, regulatory subunit alpha type PSMA4/PRE9	Posttranslational modification, protein turnover, chaperones	CELLULAR PROCESSES AND SIGNALING	Proteasome subunit alpha type 4 (May2013) [Micromonas CCMP1545]
wlab.195452	0.351538	0.0451711	Mid-day	KOG1111	N-acetylglucosaminyltransferase complex, subunit PIG-A/SPT14, required for phosphatidylinositol biosynthesis/Sulfolipid synthase	Cell wall/membrane/envelope biogenesis	CELLULAR PROCESSES AND SIGNALING	candidate starch synthase; GT Family 5; CAZymes (May2013) [Micromonas CCMP1545]
wlab.211966	0.348141	0.0392466	Mid-day					10 kda heat shock protein (May2013) [Micromonas CCMP1545]
wlab.196129	0.345	0.0236201	Mid-day					CHLH1; Protoporphyrin IX Mg-chelatase subunit H,; Chlorophyll/Carotenoid (May2013) [Micromonas CCMP1545]
wlab.211803	0.340769	0.0427826	Mid-day					candidate starch synthase; GT Family 5; CAZymes (May2013) [Micromonas CCMP1545]
wlab.203234	0.339808	0.0473547	Mid-day					Unknown function (May2013) [Micromonas CCMP1545]
wlab.152805	0.339038	0.0378812	Mid-day	KOG1269	SAM-dependent methyltransferases	Lipid transport and metabolism	METABOLISM	Methyltransferase (May2013) [Micromonas CCMP1545]
wlab.212041	0.333333	0.0371787	Mid-day	KOG0177	20S proteasome, regulatory subunit beta type PSMB2/PRE1	Posttranslational modification, protein turnover, chaperones	CELLULAR PROCESSES AND SIGNALING	Proteasome subunit alpha/beta (May2013) [Micromonas CCMP1545]
wlab.209634	0.305064	0.0158772	Mid-day	KOG1870	Ubiquitin C-terminal hydrolase	Posttranslational modification, protein turnover, chaperones	CELLULAR PROCESSES AND SIGNALING	ribosomal protein L18 (May2013) [Micromonas CCMP1545]
wlab.154229	-0.598205	0.0135115	Dusk					Aspartate kinase (May2013) [Micromonas CCMP1545]
wlab.224112	-0.615513	0.0456536	Dusk					Adp-ribose pyrophosphatase (May2013) [Micromonas CCMP1545]
wlab.149156	-0.627778	0.0161705	Dusk					Wd repeat-containing protein 92 (May2013) [Micromonas CCMP1545]
wlab.223436	-0.65	0.0107686	Dusk					Proline rich extensin signature (May2013) [Micromonas CCMP1545]
wlab.202597	-0.657857	0.0366138	Dusk					Bcas2 protein (May2013) [Micromonas CCMP1545]
wlab.208762	-0.661111	0.00511492	Dusk					Centaurin/arf (May2013) [Micromonas CCMP1545]
wlab.157098	-0.686795	0.00407259	Dusk	KOG1636	DNA polymerase delta processivity factor (proliferating cell nuclear antigen)	Replication, recombination and repair	INFORMATION STORAGE AND PROCESSING	proliferating cell nuclear antigen (pcna) (May2013) [Micromonas CCMP1545]
wlab.207465	-0.701667	0.00511321	Dusk					Replication protein a-related (May2013) [Micromonas CCMP1545]
wlab.171801	-0.795455	0.0284913	Dusk					Histone binding protein-related (May2013) [Micromonas CCMP1545]
wlab.214850	-0.821429	0.0318265	Dusk	KOG0594	Protein kinase PCTAIRE and related kinases	General function prediction only	POORLY CHARACTERIZED	CDKA; Core cell cycle (May2013) [Micromonas CCMP1545]
wlab.205971	-0.823247	0.0418336	Dusk	KOG2784	Phenylalanyl-tRNA synthetase, beta subunit	Translation, ribosomal structure and biogenesis	INFORMATION STORAGE AND PROCESSING	phenylalanine--tRNA ligase, alpha subunit (May2013) [Micromonas CCMP1545]
wlab.156576	-0.902778	0.0213073	Dusk					Transmembrane protein (May2013) [Micromonas CCMP1545]
wlab.202572	-0.974872	0.00711268	Dusk	KOG1878	Nuclear receptor coregulator SMRT/SMRTER, contains Myb-like domains	Transcription	INFORMATION STORAGE AND PROCESSING	Unknown function (May2013) [Micromonas CCMP1545]
wlab.223521	-1.03481	0.0493895	Dusk	KOG0516	Dystonin, GAS (Growth-arrest-specific protein), and related proteins	Cytoskeleton	CELLULAR PROCESSES AND SIGNALING	Unknown function (May2013) [Micromonas CCMP1545]
wlab.208650	-1.14091	0.00795057	Dusk					Peroxisomal farnesylated protein (May2013) [Micromonas CCMP1545]
wlab.208733	-1.17054	0.0342015	Dusk					N-acetyl-gamma-glutamyl-phosphate reductase (May2013) [Micromonas CCMP1545]
wlab.212922	-1.17071	0.0280809	Dusk					WD40/YVTN repeat-like-containing domain,Quinonprotein alcohol dehydrogenase-like (May2013) [Micromonas CCMP1545]
wlab.223673	-1.29056	0.00367341	Dusk					NOL1/NOP2/sun family putative RNA methylase (May2013) [Micromonas CCMP1545]
wlab.203507	-2.13	3.52557e-05	Dusk					candidate UDP-glucose:glyco a-glucosyltransferase; GT Family 24; CAZymes (May2013) [Micromonas CCMP1545]
'Dusk' (T2) relative to 'Pre-dawn' (T3)
wlab.208754	1.90357	0.00101364	Dusk					Dna repair/transcription protein met18/mms19 (May2013) [Micromonas CCMP1545]
wlab.208733	1.19883	0.0461956	Dusk					N-acetyl-gamma-glutamyl-phosphate reductase (May2013) [Micromonas CCMP1545]
wlab.211933	0.933929	0.0104249	Dusk					Unknown function (May2013) [Micromonas CCMP1545]
wlab.223436	0.8375	0.0116382	Dusk					Proline rich extensin signature (May2013) [Micromonas CCMP1545]
wlab.203328	0.744048	0.00260337	Dusk	KOG0497	Oxidosqualene-lanosterol cyclase and related proteins	Lipid transport and metabolism	METABOLISM	squalene/oxidosqualene cyclases (May2013) [Micromonas CCMP1545]
wlab.149671	0.741346	0.0431339	Dusk					Sphingosine phosphate lyase (May2013) [Micromonas CCMP1545]
wlab.146850	0.723182	0.0498675	Dusk					Solute carrier family 34 (sodium phosphate), member 2 (May2013) [Micromonas CCMP1545]
wlab.211420	0.711667	0.0464476	Dusk					IDA Light Chain Tctex1; Flagella_related (May2013) [Micromonas CCMP1545]
wlab.223676	0.709091	0.0391117	Dusk					Scramblase (May2013) [Micromonas CCMP1545]
wlab.165911	0.699675	0.0159383	Dusk	KOG1283	Serine carboxypeptidases	Posttranslational modification, protein turnover, chaperones	CELLULAR PROCESSES AND SIGNALING	Unknown function (May2013) [Micromonas CCMP1545]
wlab.162360	0.653929	0.00909464	Dusk					small GTP-binding protein domain (May2013) [Micromonas CCMP1545]
wlab.210006	0.561538	0.0483657	Dusk					Peptidase family S41,tail specific protease,WD40/YVTN repeat-like-containing domain,PDZ domain,WD40-like Beta Propeller Repeat,Tricorn protease, C1 domain (May2013) [Micromonas CCMP1545]
wlab.210028	0.543333	0.0205475	Dusk					Rhodanese-like domain,Rhodanese domain profile.,Rhodanese Homology Domain (May2013) [Micromonas CCMP1545]
wlab.147803	0.507803	0.0494667	Dusk					Kae1-associated kinase Bud32 (May2013) [Micromonas CCMP1545]
wlab.149156	0.486508	0.0431554	Dusk					Wd repeat-containing protein 92 (May2013) [Micromonas CCMP1545]
wlab.223804	0.458718	0.0327723	Dusk	KOG0462	Elongation factor-type GTP-binding protein	Translation, ribosomal structure and biogenesis	INFORMATION STORAGE AND PROCESSING	small GTP-binding protein domain (May2013) [Micromonas CCMP1545]
wlab.209623	0.350714	0.0478209	Dusk					diaminopimelate epimerase (May2013) [Micromonas CCMP1545]
wlab.202598	-0.337619	0.0362114	Pre-dawn					Unknown function (May2013) [Micromonas CCMP1545]
wlab.208112	-0.341667	0.0440839	Pre-dawn					Peptidyl-prolyl cis-trans isomerase (May2013) [Micromonas CCMP1545]
wlab.151035	-0.36381	0.0245693	Pre-dawn					RNA recognition motif. (a.k.a. RRM, RBD, or RNP domain),Eukaryotic RNA Recognition Motif (RRM) profile.,RNA recognition motif,Nucleotide-binding, alpha-beta plait (May2013) [Micromonas CCMP1545]
wlab.211966	-0.376548	0.0251574	Pre-dawn					10 kda heat shock protein (May2013) [Micromonas CCMP1545]
wlab.203474	-0.381364	0.0314756	Pre-dawn	KOG0768	Mitochondrial carrier protein PET8	Energy production and conversion	METABOLISM	Solute carrier (Solcar) repeat profile.,Mitochondrial carrier protein,Mitochondrial carrier domain,Mitochondrial carrier protein signature (May2013) [Micromonas CCMP1545]
wlab.149751	-0.385833	0.0266102	Pre-dawn	KOG0907	Thioredoxin	Posttranslational modification, protein turnover, chaperones	CELLULAR PROCESSES AND SIGNALING	Thioredoxin-related (May2013) [Micromonas CCMP1545]
wlab.166844	-0.394524	0.0197433	Pre-dawn	KOG0907	Thioredoxin	Posttranslational modification, protein turnover, chaperones	CELLULAR PROCESSES AND SIGNALING	Thioredoxin-like fold,Thioredoxin (May2013) [Micromonas CCMP1545]
wlab.212714	-0.395357	0.0221889	Pre-dawn	KOG1491	Predicted GTP-binding protein (ODN superfamily)	General function prediction only	POORLY CHARACTERIZED	GTP-binding protein YchF (May2013) [Micromonas CCMP1545]
wlab.212671	-0.427308	0.0308259	Pre-dawn					pyridoxal 5'-phosphate synthase, glutaminase subunit Pdx2 (May2013) [Micromonas CCMP1545]
wlab.222981	-0.428929	0.0331874	Pre-dawn					Bacterial DNA-binding protein,DNA-binding protein HU/Integration host factor (May2013) [Micromonas CCMP1545]
wlab.212772	-0.43869	0.0344653	Pre-dawn					Peptidyl-prolyl cis-trans isomerase (May2013) [Micromonas CCMP1545]
wlab.166831	-0.43881	0.0418681	Pre-dawn	KOG0381	HMG box-containing protein	General function prediction only	POORLY CHARACTERIZED	Swi/snf-related chromatin binding protein (May2013) [Micromonas CCMP1545]
wlab.143211	-0.439643	0.0353597	Pre-dawn	KOG0266	WD40 repeat-containing protein	General function prediction only	POORLY CHARACTERIZED	Wd-40 repeat protein (May2013) [Micromonas CCMP1545]
wlab.202449	-0.450476	0.0431873	Pre-dawn					malonyl CoA-acyl carrier protein transacylase (May2013) [Micromonas CCMP1545]
wlab.210987	-0.454881	0.00101818	Pre-dawn					Farnesyl-pyrophosphate synthetase (May2013) [Micromonas CCMP1545]
wlab.196777	-0.461071	0.00730964	Pre-dawn	KOG4012	Histone H1	Chromatin structure and dynamics	INFORMATION STORAGE AND PROCESSING	Histone h1/h5 (May2013) [Micromonas CCMP1545]
wlab.210634	-0.47	0.0425481	Pre-dawn					Unknown function (May2013) [Micromonas CCMP1545]
wlab.158907	-0.47881	0.0443339	Pre-dawn	KOG3151	26S proteasome regulatory complex, subunit RPN12/PSMD8	Posttranslational modification, protein turnover, chaperones	CELLULAR PROCESSES AND SIGNALING	26s proteasome non-atpase regulatory subunit 8 (May2013) [Micromonas CCMP1545]
wlab.140429	-0.479571	0.0413267	Pre-dawn					phenylalanine--tRNA ligase, beta subunit (May2013) [Micromonas CCMP1545]
wlab.203436	-0.481429	0.0378045	Pre-dawn					Dna-directed rna polymerase ii subunit 2 (May2013) [Micromonas CCMP1545]
wlab.212041	-0.491667	0.0131566	Pre-dawn	KOG0177	20S proteasome, regulatory subunit beta type PSMB2/PRE1	Posttranslational modification, protein turnover, chaperones	CELLULAR PROCESSES AND SIGNALING	Proteasome subunit alpha/beta (May2013) [Micromonas CCMP1545]
wlab.203869	-0.491786	0.0322431	Pre-dawn	KOG3317	Translocon-associated complex TRAP, beta subunit	Intracellular trafficking, secretion, and vesicular transport	CELLULAR PROCESSES AND SIGNALING	Translocon-associated protein, beta subunit precursor (trap-beta) (signal sequence receptor beta subunit) (May2013) [Micromonas CCMP1545]
wlab.230034	-0.513095	0.0203431	Pre-dawn	KOG2855	Ribokinase	Carbohydrate transport and metabolism	METABOLISM	Sugar kinase (May2013) [Micromonas CCMP1545]
wlab.199484	-0.513095	0.00536807	Pre-dawn	KOG2676	Uncharacterized conserved protein	Function unknown	POORLY CHARACTERIZED	Ataxin-10 (May2013) [Micromonas CCMP1545]
wlab.209780	-0.514286	0.039782	Pre-dawn	KOG1187	Serine/threonine protein kinase	Signal transduction mechanisms	CELLULAR PROCESSES AND SIGNALING	candidate a-glucan, water dikinase; CBM Family 45; CAZymes (May2013) [Micromonas CCMP1545]
wlab.209344	-0.518077	0.0300941	Pre-dawn					Peptidase M18, domain 2,Aminopeptidase I zinc metalloprotease (M18) signature,Aminopeptidase I zinc metalloprotease (M18) (May2013) [Micromonas CCMP1545]
wlab.208597	-0.518601	0.0346476	Pre-dawn					Replication factor c / dna polymerase iii gamma-tau subunit (May2013) [Micromonas CCMP1545]
wlab.157501	-0.519545	0.00436755	Pre-dawn					Ebna2 binding protein p100 (May2013) [Micromonas CCMP1545]
wlab.223033	-0.519936	0.0248501	Pre-dawn					Unknown function (May2013) [Micromonas CCMP1545]
wlab.212331	-0.525	0.0149335	Pre-dawn					Protein of unknown function DUF1517,Protein of unknown function (DUF1517) (May2013) [Micromonas CCMP1545]
wlab.209475	-0.542738	0.0297586	Pre-dawn					aspartate carbamoyltransferase (May2013) [Micromonas CCMP1545]
wlab.210750	-0.544231	0.0245363	Pre-dawn					Hydroxymethylglutaryl-coenzyme A reductases family profile. (May2013) [Micromonas CCMP1545]
wlab.150945	-0.550833	0.0165271	Pre-dawn					Unknown function (May2013) [Micromonas CCMP1545]
wlab.203587	-0.55631	0.0184613	Pre-dawn					ODA Light Chain 1; Flagella_related (May2013) [Micromonas CCMP1545]
wlab.214166	-0.557976	0.00975901	Pre-dawn	KOG1632	Uncharacterized PHD Zn-finger protein	General function prediction only	POORLY CHARACTERIZED	Cpg binding protein (May2013) [Micromonas CCMP1545]
wlab.213497	-0.564286	0.0244869	Pre-dawn					Methyltransferase domain (May2013) [Micromonas CCMP1545]
wlab.211788	-0.578811	0.0203628	Pre-dawn					Ad039 (ht014) (thioredoxin family trp26) (May2013) [Micromonas CCMP1545]
wlab.196373	-0.590476	0.0224756	Pre-dawn	KOG0907	Thioredoxin	Posttranslational modification, protein turnover, chaperones	CELLULAR PROCESSES AND SIGNALING	ODA Light Chain 3; Flagella_related (May2013) [Micromonas CCMP1545]
wlab.214418	-0.595476	0.0473119	Pre-dawn					Ccr4 not-related (May2013) [Micromonas CCMP1545]
wlab.201387	-0.604167	0.00507761	Pre-dawn					SELH; Selenoprotein H; Selenoprotein (May2013) [Micromonas CCMP1545]
wlab.170521	-0.61	0.0156081	Pre-dawn					Kinesin motor, catalytic domain. ATPase.,Kinesin motor domain signature.,Kinesin heavy chain signature,Kinesin motor domain profile.,Kinesin motor domain,Kinesin, motor domain (May2013) [Micromonas CCMP1545]
wlab.152030	-0.614881	0.0279672	Pre-dawn					Helicase conserved c-terminal domain, putative (May2013) [Micromonas CCMP1545]
wlab.195452	-0.619286	0.0158164	Pre-dawn	KOG1111	N-acetylglucosaminyltransferase complex, subunit PIG-A/SPT14, required for phosphatidylinositol biosynthesis/Sulfolipid synthase	Cell wall/membrane/envelope biogenesis	CELLULAR PROCESSES AND SIGNALING	candidate starch synthase; GT Family 5; CAZymes (May2013) [Micromonas CCMP1545]
wlab.152823	-0.625	0.0280044	Pre-dawn					aspartate--tRNA ligase (May2013) [Micromonas CCMP1545]
wlab.151844	-0.634524	0.0233024	Pre-dawn					candidate bifunctional trehalose-6-phosphate synthase/trehalose-6-phosphate phosphatase; GT Family 20; CAZymes (May2013) [Micromonas CCMP1545]
wlab.210066	-0.648636	0.0021076	Pre-dawn					Rna-binding protein (May2013) [Micromonas CCMP1545]
wlab.210360	-0.651429	0.044936	Pre-dawn					domain found in Plexins, Semaphorins and Integrins (May2013) [Micromonas CCMP1545]
wlab.209177	-0.654762	0.030225	Pre-dawn					Unknown function (May2013) [Micromonas CCMP1545]
wlab.216339	-0.655	0.0446739	Pre-dawn					Domain of unknown function DUF221,Nucleotide-binding, alpha-beta plait (May2013) [Micromonas CCMP1545]
wlab.212556	-0.708333	0.000225337	Pre-dawn					Snf7 - related (May2013) [Micromonas CCMP1545]
wlab.213107	-0.710714	0.0226267	Pre-dawn					Unknown function (May2013) [Micromonas CCMP1545]
wlab.198297	-0.7175	0.00489919	Pre-dawn	KOG0266	WD40 repeat-containing protein	General function prediction only	POORLY CHARACTERIZED	G-protein beta wd-40 repeats containing protein (May2013) [Micromonas CCMP1545]
wlab.221843	-0.71875	0.0240318	Pre-dawn					HAD ATPase, P-type, family IC (May2013) [Micromonas CCMP1545]
wlab.175120	-0.734091	0.0131348	Pre-dawn					Unknown function (May2013) [Micromonas CCMP1545]
wlab.201971	-0.734524	0.048185	Pre-dawn					Sentrin/sumo-specific protease (May2013) [Micromonas CCMP1545]
wlab.204919	-0.748485	0.00110531	Pre-dawn	KOG1088	Uncharacterized conserved protein	Function unknown	POORLY CHARACTERIZED	Upf0315 protein-related\t (May2013) [Micromonas CCMP1545]
wlab.211239	-0.760909	0.0174198	Pre-dawn					Ef-hand calcium-binding domain containing protein (May2013) [Micromonas CCMP1545]
wlab.208689	-0.769551	0.0493526	Pre-dawn					Unknown function (May2013) [Micromonas CCMP1545]
wlab.161098	-0.772024	0.0314637	Pre-dawn					KIAA1430 homologue (May2013) [Micromonas CCMP1545]
wlab.209698	-0.790833	0.0212574	Pre-dawn					candidate a-amylase; GH Family 13; CAZymes (May2013) [Micromonas CCMP1545]
wlab.223577	-0.794286	0.0362271	Pre-dawn					Unknown function (May2013) [Micromonas CCMP1545]
wlab.152034	-0.796948	0.0120292	Pre-dawn					beta-hydroxyacyl-(acyl-carrier-protein) dehydratase FabZ (May2013) [Micromonas CCMP1545]
wlab.196688	-0.81625	0.0431354	Pre-dawn	KOG0157	Cytochrome P450 CYP4/CYP19/CYP26 subfamilies	Lipid transport and metabolism	METABOLISM	E-class P450 group IV signature,Cytochrome P450,P450 superfamily signature,Cytochrome P450 cysteine heme-iron ligand signature. (May2013) [Micromonas CCMP1545]
wlab.208445	-0.830952	0.0324965	Pre-dawn	KOG0391	SNF2 family DNA-dependent ATPase	General function prediction only	POORLY CHARACTERIZED	Swi/snf-related matrix-associated actin-dependent regulator of chromatin subfamily-related (May2013) [Micromonas CCMP1545]
wlab.159142	-0.852597	0.0167064	Pre-dawn					Domain of unknown function (DUF3411) (May2013) [Micromonas CCMP1545]
wlab.208603	-0.883333	0.00698096	Pre-dawn					Cytochrome P450,Cytochrome P450 cysteine heme-iron ligand signature. (May2013) [Micromonas CCMP1545]
wlab.211765	-0.904167	0.0466433	Pre-dawn					Ef-hand calcium-binding domain containing protein (May2013) [Micromonas CCMP1545]
wlab.174954	-0.906548	0.0299856	Pre-dawn					Unknown function (May2013) [Micromonas CCMP1545]
wlab.211566	-0.909167	2.8201e-05	Pre-dawn					Arf gtpase-activating protein (May2013) [Micromonas CCMP1545]
wlab.212680	-0.91526	0.0218201	Pre-dawn					Set domain proteins (May2013) [Micromonas CCMP1545]
wlab.202533	-0.919432	0.00638619	Pre-dawn					Unknown function (May2013) [Micromonas CCMP1545]
wlab.203271	-0.920455	0.00530677	Pre-dawn					Neuraminidase (May2013) [Micromonas CCMP1545]
wlab.195627	-0.927692	0.0475574	Pre-dawn	KOG1337	N-methyltransferase	General function prediction only	POORLY CHARACTERIZED	Uncharacterized putative methyltransferase (May2013) [Micromonas CCMP1545]
wlab.210795	-0.966667	0.0300743	Pre-dawn					Zinc-binding (May2013) [Micromonas CCMP1545]
wlab.205408	-0.971474	0.0244347	Pre-dawn					Protein-s isoprenylcysteine o-methyltransferase (May2013) [Micromonas CCMP1545]
wlab.209552	-0.975833	0.000212096	Pre-dawn					Ncl1(yeast)-related nol1/nop2/fmu(sun) domain-containing (May2013) [Micromonas CCMP1545]
wlab.202225	-0.979762	0.00642655	Pre-dawn					Rubredoxin-like domain profile.,Rubredoxin-type fold,Rubredoxin,Rubredoxin signature,Rubredoxin signature. (May2013) [Micromonas CCMP1545]
wlab.210073	-0.990476	0.0135462	Pre-dawn	KOG1321	Protoheme ferro-lyase (ferrochelatase)	Coenzyme transport and metabolism	METABOLISM	HEMH (FC); Ferrochelatase II; Chlorophyll/Carotenoid (May2013) [Micromonas CCMP1545]
wlab.221857	-0.991667	0.0346591	Pre-dawn					Ubiquitin-associated uba/ubx domain-containing (May2013) [Micromonas CCMP1545]
wlab.167621	-1.02607	0.0149388	Pre-dawn	KOG1014	17 beta-hydroxysteroid dehydrogenase type 3, HSD17B3	Lipid transport and metabolism	METABOLISM	NAD(P)-binding domain,Glucose/ribitol dehydrogenase family signature,Short-chain dehydrogenase/reductase SDR,short chain dehydrogenase,Short-chain dehydrogenases/reductases family signature. (May2013) [Micromonas CCMP1545]
wlab.209303	-1.14464	0.0338692	Pre-dawn					Dnaj homolog subfamily c member 8/lipopolysaccharide specific response-7-related (May2013) [Micromonas CCMP1545]
wlab.206754	-1.29786	0.023784	Pre-dawn					methionine--tRNA ligase (May2013) [Micromonas CCMP1545]
wlab.201902	-1.37083	0.0328533	Pre-dawn					Beta-carotene dioxygenase (May2013) [Micromonas CCMP1545]
wlab.164775	-1.4225	0.0464872	Pre-dawn					Dna replication licensing factor (May2013) [Micromonas CCMP1545]
wlab.208750	-1.49886	0.035837	Pre-dawn					Unknown function (May2013) [Micromonas CCMP1545]
wlab.209411	-1.63988	0.00104425	Pre-dawn					Unknown function (May2013) [Micromonas CCMP1545]
wlab.222345	-1.67778	0.0046604	Pre-dawn	KOG4838	Uncharacterized conserved protein	Function unknown	POORLY CHARACTERIZED	Chst5 protein (May2013) [Micromonas CCMP1545]
wlab.210529	-1.79643	0.00105608	Pre-dawn	KOG3227	Calcium-responsive transcription coactivator	Transcription	INFORMATION STORAGE AND PROCESSING	K homology RNA-binding domain,Type-1 KH domain profile.,KH domain (May2013) [Micromonas CCMP1545]
wlab.142967	-1.95	0.00562024	Pre-dawn					ubiquinone/menaquinone biosynthesis methyltransferase (May2013) [Micromonas CCMP1545]

## Sheet: T1 vs T2
Protein ID	Fold Change	p-value	Direction	kogid	kogdefline	kogClass	kogGroup	Description
wlab.210529	2.78571	0.00430846	Mid-day	KOG3227	Calcium-responsive transcription coactivator	Transcription	INFORMATION STORAGE AND PROCESSING	K homology RNA-binding domain,Type-1 KH domain profile.,KH domain (May2013) [Micromonas CCMP1545]
wlab.144573	1.76111	0.00344088	Mid-day					Chalcone-flavanone isomerase,Chalcone isomerase, 3-layer sandwich (May2013) [Micromonas CCMP1545]
wlab.223577	1.445	0.00243346	Mid-day					Unknown function (May2013) [Micromonas CCMP1545]
wlab.221610	1.39286	0.00223124	Mid-day					Endothelial differentiation-related factor 1 (multiprotein bridging factor 1) (May2013) [Micromonas CCMP1545]
wlab.210066	1.35739	7.43846e-06	Mid-day					Rna-binding protein (May2013) [Micromonas CCMP1545]
wlab.202313	1.33016	0.00309488	Mid-day					Unknown function (May2013) [Micromonas CCMP1545]
wlab.210533	1.26	0.0232913	Mid-day	KOG2992	Nucleolar GTPase/ATPase p130	Nuclear structure	CELLULAR PROCESSES AND SIGNALING	Unknown function (May2013) [Micromonas CCMP1545]
wlab.196256	1.23114	0.00821461	Mid-day	KOG4166	Thiamine pyrophosphate-requiring enzyme	Amino acid transport and metabolism	METABOLISM	acetolactate synthase, large subunit, biosynthetic type (May2013) [Micromonas CCMP1545]
wlab.152328	1.23	0.0264178	Mid-day					Serine protease family s1c htra-related (May2013) [Micromonas CCMP1545]
wlab.168383	1.19615	0.0097799	Mid-day					CBR/ELIP2; Light harvesting (May2013) [Micromonas CCMP1545]
wlab.143263	1.10944	0.000965096	Mid-day	KOG1784	Small Nuclear ribonucleoprotein splicing factor	RNA processing and modification	INFORMATION STORAGE AND PROCESSING	Lsm1 (May2013) [Micromonas CCMP1545]
wlab.210073	1.10833	0.00564072	Mid-day	KOG1321	Protoheme ferro-lyase (ferrochelatase)	Coenzyme transport and metabolism	METABOLISM	HEMH (FC); Ferrochelatase II; Chlorophyll/Carotenoid (May2013) [Micromonas CCMP1545]
wlab.211799	1.10602	0.00694415	Mid-day	KOG2217	U4/U6.U5 snRNP associated protein	RNA processing and modification	INFORMATION STORAGE AND PROCESSING	Squamous cell carcinoma antigen recognised by cytotoxic t lymphocytes (May2013) [Micromonas CCMP1545]
wlab.197808	1.075	0.0452713	Mid-day	KOG0516	Dystonin, GAS (Growth-arrest-specific protein), and related proteins	Cytoskeleton	CELLULAR PROCESSES AND SIGNALING	HRGP (May2013) [Micromonas CCMP1545]
wlab.224046	1.04147	0.00950903	Mid-day					Rpgr-interacting protein 1 related (May2013) [Micromonas CCMP1545]
wlab.146710	1.03244	0.0205284	Mid-day					Unknown function (May2013) [Micromonas CCMP1545]
wlab.203869	1.01519	0.00248627	Mid-day	KOG3317	Translocon-associated complex TRAP, beta subunit	Intracellular trafficking, secretion, and vesicular transport	CELLULAR PROCESSES AND SIGNALING	Translocon-associated protein, beta subunit precursor (trap-beta) (signal sequence receptor beta subunit) (May2013) [Micromonas CCMP1545]
wlab.212772	1.00737	0.0175972	Mid-day					Peptidyl-prolyl cis-trans isomerase (May2013) [Micromonas CCMP1545]
wlab.211391	0.99375	0.023719	Mid-day					Wd-40 repeat protein (May2013) [Micromonas CCMP1545]
wlab.206754	0.966538	0.040464	Mid-day					methionine--tRNA ligase (May2013) [Micromonas CCMP1545]
wlab.212748	0.958333	0.0195206	Mid-day					Unknown function (May2013) [Micromonas CCMP1545]
wlab.152215	0.952273	0.0307289	Mid-day					Splicing factor PWI,Nucleotide-binding, alpha-beta plait (May2013) [Micromonas CCMP1545]
wlab.209756	0.916883	0.000493092	Mid-day	KOG1246	DNA-binding protein jumonji/RBP2/SMCY, contains JmjC domain	General function prediction only	POORLY CHARACTERIZED	Jumonji domain containing protein (May2013) [Micromonas CCMP1545]
wlab.209321	0.9125	0.00107995	Mid-day					beta-ketoacyl-acyl-carrier-protein synthase II (May2013) [Micromonas CCMP1545]
wlab.223703	0.90625	0.00208019	Mid-day					Protein of unknown function (DUF2488) (May2013) [Micromonas CCMP1545]
wlab.210699	0.896667	0.00222038	Mid-day					Armadillo-type fold,Symplekin tight junction protein C terminal,Domain of unknown function (DUF3453),Armadillo-like helical (May2013) [Micromonas CCMP1545]
wlab.209865	0.885769	0.03619	Mid-day	KOG0674	Calreticulin	Posttranslational modification, protein turnover, chaperones	CELLULAR PROCESSES AND SIGNALING	Calreticulin and calnexin (May2013) [Micromonas CCMP1545]
wlab.214252	0.878	0.000477894	Mid-day	KOG1458	Fructose-1,6-bisphosphatase	Carbohydrate transport and metabolism	METABOLISM	Fructose-1,6-bisphosphatase-related (May2013) [Micromonas CCMP1545]
wlab.195904	0.825	0.0097953	Mid-day	KOG0613	Projectin/twitchin and related proteins	Cytoskeleton	CELLULAR PROCESSES AND SIGNALING	Armadillo-like helical (May2013) [Micromonas CCMP1545]
wlab.211239	0.82	0.0183889	Mid-day					Ef-hand calcium-binding domain containing protein (May2013) [Micromonas CCMP1545]
wlab.196368	0.81	0.00331958	Mid-day					Ankyrin repeat-containing domain,Ankyrin repeat region circular profile. (May2013) [Micromonas CCMP1545]
wlab.221176	0.8085	0.0138983	Mid-day					Unknown function (May2013) [Micromonas CCMP1545]
wlab.173516	0.808333	0.00823445	Mid-day	KOG1995	Conserved Zn-finger protein	General function prediction only	POORLY CHARACTERIZED	Folate receptor family (May2013) [Micromonas CCMP1545]
wlab.173414	0.806538	0.00337813	Mid-day	KOG0299	U3 snoRNP-associated protein (contains WD40 repeats)	RNA processing and modification	INFORMATION STORAGE AND PROCESSING	U3 small nucleolar rna interacting protein 2 (May2013) [Micromonas CCMP1545]
wlab.211369	0.792	0.0156987	Mid-day					Unknown function (May2013) [Micromonas CCMP1545]
wlab.216050	0.791667	0.00456982	Mid-day					Acetyl-coa carboxylase (May2013) [Micromonas CCMP1545]
wlab.230028	0.776389	0.0359871	Mid-day					SET domain (May2013) [Micromonas CCMP1545]
wlab.223738	0.775	0.000506647	Mid-day					FeS assembly protein SufB (May2013) [Micromonas CCMP1545]
wlab.204919	0.77381	0.0405482	Mid-day	KOG1088	Uncharacterized conserved protein	Function unknown	POORLY CHARACTERIZED	Upf0315 protein-related\t (May2013) [Micromonas CCMP1545]
wlab.149846	0.7725	0.027372	Mid-day	KOG0062	ATPase component of ABC transporters with duplicated ATPase domains/Translation elongation factor EF-3b	Translation, ribosomal structure and biogenesis	INFORMATION STORAGE AND PROCESSING	Elongation factor 3 (May2013) [Micromonas CCMP1545]
wlab.195627	0.766154	0.0451371	Mid-day	KOG1337	N-methyltransferase	General function prediction only	POORLY CHARACTERIZED	Uncharacterized putative methyltransferase (May2013) [Micromonas CCMP1545]
wlab.208981	0.766026	0.0317219	Mid-day					Unknown function (May2013) [Micromonas CCMP1545]
wlab.209177	0.754167	0.0356927	Mid-day					Unknown function (May2013) [Micromonas CCMP1545]
wlab.211653	0.720833	0.0225555	Mid-day	KOG0007	Splicing factor 3a, subunit 1	RNA processing and modification	INFORMATION STORAGE AND PROCESSING	Spliceosome associated protein 114/swap splicing factor-related (May2013) [Micromonas CCMP1545]
wlab.206946	0.702348	0.00805606	Mid-day					Dimeric alpha-beta barrel,YCII-related domain (May2013) [Micromonas CCMP1545]
wlab.223739	0.7	0.0214143	Mid-day					Serine/threonine-protein kinase wnk (with no lysine)-related (May2013) [Micromonas CCMP1545]
wlab.209080	0.6875	0.0193279	Mid-day					Unknown function (May2013) [Micromonas CCMP1545]
wlab.202221	0.676692	0.0225593	Mid-day					Domain of unknown function (DUF1995) (May2013) [Micromonas CCMP1545]
wlab.171886	0.675513	0.0200192	Mid-day					Sox transcription factor (May2013) [Micromonas CCMP1545]
wlab.221843	0.675	0.0412268	Mid-day					HAD ATPase, P-type, family IC (May2013) [Micromonas CCMP1545]
wlab.167916	0.675	0.0224999	Mid-day	KOG3434	60S ribosomal protein L22	Translation, ribosomal structure and biogenesis	INFORMATION STORAGE AND PROCESSING	Unknown function (May2013) [Micromonas CCMP1545]
wlab.211687	0.663258	0.0331906	Mid-day	KOG0613	Projectin/twitchin and related proteins	Cytoskeleton	CELLULAR PROCESSES AND SIGNALING	Central Pair Protein PF6; Flagella_related (May2013) [Micromonas CCMP1545]
wlab.206874	0.655556	0.0105675	Mid-day	KOG0295	WD40 repeat-containing protein	Function unknown	POORLY CHARACTERIZED	Central Pair Associated WD-Repeat Protein; Flagella_related (May2013) [Micromonas CCMP1545]
wlab.208769	0.649038	0.000122887	Mid-day					candidate isoamylase; GH Family 13; CAZymes (May2013) [Micromonas CCMP1545]
wlab.202195	0.646603	0.00368939	Mid-day					Ran binding protein (May2013) [Micromonas CCMP1545]
wlab.209198	0.626667	0.00474109	Mid-day	KOG0385	Chromatin remodeling complex WSTF-ISWI, small subunit	Transcription	INFORMATION STORAGE AND PROCESSING	Swi/snf-related matrix-associated actin-dependent regulator of chromatin subfamily-related (May2013) [Micromonas CCMP1545]
wlab.212671	0.619615	0.0123763	Mid-day					pyridoxal 5'-phosphate synthase, glutaminase subunit Pdx2 (May2013) [Micromonas CCMP1545]
wlab.212663	0.617051	0.0252302	Mid-day					ATP-dependent metallopeptidase HflB (May2013) [Micromonas CCMP1545]
wlab.196373	0.616667	0.0492011	Mid-day	KOG0907	Thioredoxin	Posttranslational modification, protein turnover, chaperones	CELLULAR PROCESSES AND SIGNALING	ODA Light Chain 3; Flagella_related (May2013) [Micromonas CCMP1545]
wlab.198650	0.616026	0.00401607	Mid-day	KOG1076	Translation initiation factor 3, subunit c (eIF-3c)	Translation, ribosomal structure and biogenesis	INFORMATION STORAGE AND PROCESSING	Eukaryotic translation initation factor 3, subunit 8 (eif3s8)-related (May2013) [Micromonas CCMP1545]
wlab.211480	0.61125	0.0125514	Mid-day	KOG3196	NADH:ubiquinone oxidoreductase, NDUFV2/24 kD subunit	Energy production and conversion	METABOLISM	NADH-quinone oxidoreductase, E subunit (May2013) [Micromonas CCMP1545]
wlab.223890	0.609359	0.0468134	Mid-day	KOG1665	AFH1-interacting protein FIP2, contains BTB/POZ domain and pentapeptide repeats	General function prediction only	POORLY CHARACTERIZED	Pentapeptide repeats (9 copies) (May2013) [Micromonas CCMP1545]
wlab.208603	0.607143	0.0418858	Mid-day					Cytochrome P450,Cytochrome P450 cysteine heme-iron ligand signature. (May2013) [Micromonas CCMP1545]
wlab.214166	0.605833	0.0054168	Mid-day	KOG1632	Uncharacterized PHD Zn-finger protein	General function prediction only	POORLY CHARACTERIZED	Cpg binding protein (May2013) [Micromonas CCMP1545]
wlab.212680	0.604545	0.00678822	Mid-day					Set domain proteins (May2013) [Micromonas CCMP1545]
wlab.157501	0.599545	0.0286423	Mid-day					Ebna2 binding protein p100 (May2013) [Micromonas CCMP1545]
wlab.210634	0.598889	0.0279037	Mid-day					Unknown function (May2013) [Micromonas CCMP1545]
wlab.210335	0.586364	0.0387777	Mid-day					Map3k delta-1 protein kinase (May2013) [Micromonas CCMP1545]
wlab.230034	0.547436	0.0463423	Mid-day	KOG2855	Ribokinase	Carbohydrate transport and metabolism	METABOLISM	Sugar kinase (May2013) [Micromonas CCMP1545]
wlab.206943	0.545455	0.0448047	Mid-day	KOG3442	Uncharacterized conserved protein	Function unknown	POORLY CHARACTERIZED	Mitochondria associated granulocyte macrophage csf signaling molecule (May2013) [Micromonas CCMP1545]
wlab.214560	0.538462	0.040087	Mid-day	KOG0504	FOG: Ankyrin repeat	General function prediction only	POORLY CHARACTERIZED	Ankyrin repeat signature,Heat shock chaperonin-binding motif.,ankyrin repeats,Ankyrin repeat profile.,Ankyrin repeat region circular profile.,Ankyrin repeats (3 copies),Ankyrin repeat-containing domain (May2013) [Micromonas CCMP1545]
wlab.210064	0.536364	0.0363435	Mid-day	KOG1913	Regucalcin gene promoter region-related protein (RGPR)	Transcription	INFORMATION STORAGE AND PROCESSING	Rgpr-related (May2013) [Micromonas CCMP1545]
wlab.208791	0.532372	0.0456875	Mid-day					acetylornithine and succinylornithine aminotransferases (May2013) [Micromonas CCMP1545]
wlab.167008	0.515705	0.027709	Mid-day					Cupin domain,RmlC-like jelly roll fold (May2013) [Micromonas CCMP1545]
wlab.210987	0.509167	0.00262625	Mid-day					Farnesyl-pyrophosphate synthetase (May2013) [Micromonas CCMP1545]
wlab.200807	0.509091	0.036642	Mid-day	KOG0150	Spliceosomal protein FBP21	RNA processing and modification	INFORMATION STORAGE AND PROCESSING	Ww domain binding protein 4 (May2013) [Micromonas CCMP1545]
wlab.223168	0.505962	0.0179469	Mid-day					Orf protein (May2013) [Micromonas CCMP1545]
wlab.166257	0.503397	0.0131316	Mid-day					Unknown function (May2013) [Micromonas CCMP1545]
wlab.209012	0.491731	0.00563404	Mid-day					Acyl-(acyl-carrier-protein) desaturase-related (May2013) [Micromonas CCMP1545]
wlab.212770	0.476538	0.0406757	Mid-day					HEME2 (UROD2); Uroporphyrinogen III decarboxylase; Chlorophyll/Carotenoid (May2013) [Micromonas CCMP1545]
wlab.212964	0.474359	0.0298789	Mid-day	KOG2672	Lipoate synthase	Coenzyme transport and metabolism	METABOLISM	Ferredoxin thioredoxin reductase variable alpha chain,FERREDOXIN-THIOREDOXIN VARIABLE CHAIN REDUCTASE REDUCTASE SUBUNIT A THIOREDOXIN OXIDOREDUCTASE FTR-V (May2013) [Micromonas CCMP1545]
wlab.210814	0.474295	0.0323375	Mid-day	KOG3387	60S ribosomal protein 15.5kD/SNU13, NHP2/L7A family (includes ribonuclease P subunit p38), involved in splicing	Translation, ribosomal structure and biogenesis	INFORMATION STORAGE AND PROCESSING	Ribosomal protein l7ae (May2013) [Micromonas CCMP1545]
wlab.153254	0.473205	0.0397763	Mid-day					Zinc finger Dof-type signature.,Zinc finger Dof-type profile.,Dof domain, zinc finger (May2013) [Micromonas CCMP1545]
wlab.206995	0.470833	0.037313	Mid-day					Photosystem I subunit III, cp precursor; Photosynthesis (May2013) [Micromonas CCMP1545]
wlab.209590	0.466667	0.0186953	Mid-day					bacterial surface protein 26-residue repeat (May2013) [Micromonas CCMP1545]
wlab.207928	0.463846	0.00440678	Mid-day					LHCA9_putative; Light harvesting (May2013) [Micromonas CCMP1545]
wlab.211877	0.463462	0.0254253	Mid-day	KOG0613	Projectin/twitchin and related proteins	Cytoskeleton	CELLULAR PROCESSES AND SIGNALING	Unknown function (May2013) [Micromonas CCMP1545]
wlab.159260	0.458077	0.0334719	Mid-day	KOG4513	Phosphoglycerate mutase	Carbohydrate transport and metabolism	METABOLISM	2,3-bisphosphoglycerate-independent phosphoglycerate mutase (May2013) [Micromonas CCMP1545]
wlab.209072	0.451731	0.012646	Mid-day					preprotein translocase, SecA subunit (May2013) [Micromonas CCMP1545]
wlab.196869	0.448526	0.0145999	Mid-day					Flavodoxin-like domain profile.,Metallo-beta-lactamase superfamily,Flavodoxin signature.,Flavin reductase like domain,FMN-binding split barrel,Flavodoxin (May2013) [Micromonas CCMP1545]
wlab.171271	0.441026	0.0114492	Mid-day					Protein of unknown function (DUF3414) (May2013) [Micromonas CCMP1545]
wlab.198099	0.43109	0.0281258	Mid-day					Unknown function (May2013) [Micromonas CCMP1545]
wlab.207598	0.421474	0.00672653	Mid-day	KOG1569	50S ribosomal protein L1	Translation, ribosomal structure and biogenesis	INFORMATION STORAGE AND PROCESSING	ribosomal protein L1 (May2013) [Micromonas CCMP1545]
wlab.207017	0.419615	0.0459713	Mid-day					Photosystem I subunit VI, cp precursor; Photosynthesis (May2013) [Micromonas CCMP1545]
wlab.211102	0.415962	0.0394357	Mid-day	KOG4674	Uncharacterized conserved coiled-coil protein	Function unknown	POORLY CHARACTERIZED	Unknown function (May2013) [Micromonas CCMP1545]
wlab.206172	0.391923	0.0396776	Mid-day					Unknown function (May2013) [Micromonas CCMP1545]
wlab.166844	0.390513	0.0148022	Mid-day	KOG0907	Thioredoxin	Posttranslational modification, protein turnover, chaperones	CELLULAR PROCESSES AND SIGNALING	Thioredoxin-like fold,Thioredoxin (May2013) [Micromonas CCMP1545]
wlab.149751	0.389295	0.0216832	Mid-day	KOG0907	Thioredoxin	Posttranslational modification, protein turnover, chaperones	CELLULAR PROCESSES AND SIGNALING	Thioredoxin-related (May2013) [Micromonas CCMP1545]
wlab.223549	0.381731	0.0156264	Mid-day					LI818; Light harvesting (May2013) [Micromonas CCMP1545]
wlab.150585	0.376026	0.0439545	Mid-day					Unknown function (May2013) [Micromonas CCMP1545]
wlab.153154	0.37391	0.0410403	Mid-day					Transaldolase (May2013) [Micromonas CCMP1545]
wlab.212926	0.372179	0.0202594	Mid-day					Ferredoxin-NADP oxidoreductase; Photosynthesis (May2013) [Micromonas CCMP1545]
wlab.212505	0.370385	0.04993	Mid-day					Nad dependent epimerase/dehydratase (May2013) [Micromonas CCMP1545]
wlab.201387	0.369167	0.0313532	Mid-day					SELH; Selenoprotein H; Selenoprotein (May2013) [Micromonas CCMP1545]
wlab.209157	0.367885	0.0404865	Mid-day					ribosomal protein L9 (May2013) [Micromonas CCMP1545]
wlab.210954	0.365449	0.0352858	Mid-day	KOG1676	K-homology type RNA binding proteins	RNA processing and modification	INFORMATION STORAGE AND PROCESSING	Domain with 2 conserved Trp (W) residues,DNA-binding SAP,WW/Rsp5/WWP,KH domain,WW domain,Type-1 KH domain profile.,WW/rsp5/WWP domain profile.,WW/rsp5/WWP domain signature.,K homology RNA-binding domain,Putative DNA-binding (bihelical) motif predicted to
wlab.151771	0.35859	0.0223767	Mid-day	KOG3311	Ribosomal protein S18	Translation, ribosomal structure and biogenesis	INFORMATION STORAGE AND PROCESSING	30S ribosomal protein S13 (May2013) [Micromonas CCMP1545]
wlab.195130	0.358333	0.0331781	Mid-day	KOG2450	Aldehyde dehydrogenase	Energy production and conversion	METABOLISM	Betaine-aldehyde dehydrogenase (May2013) [Micromonas CCMP1545]
wlab.206887	0.358077	0.0439881	Mid-day					Mog1/PsbP, alpha/beta/alpha sandwich,PsbP (May2013) [Micromonas CCMP1545]
wlab.151348	0.356859	0.0229877	Mid-day					Putative uncharacterized protein (May2013) [Micromonas CCMP1545]
wlab.200349	0.355128	0.0223355	Mid-day	KOG0178	20S proteasome, regulatory subunit alpha type PSMA4/PRE9	Posttranslational modification, protein turnover, chaperones	CELLULAR PROCESSES AND SIGNALING	Proteasome subunit alpha type 4 (May2013) [Micromonas CCMP1545]
wlab.195452	0.351538	0.0451711	Mid-day	KOG1111	N-acetylglucosaminyltransferase complex, subunit PIG-A/SPT14, required for phosphatidylinositol biosynthesis/Sulfolipid synthase	Cell wall/membrane/envelope biogenesis	CELLULAR PROCESSES AND SIGNALING	candidate starch synthase; GT Family 5; CAZymes (May2013) [Micromonas CCMP1545]
wlab.211966	0.348141	0.0392466	Mid-day					10 kda heat shock protein (May2013) [Micromonas CCMP1545]
wlab.196129	0.345	0.0236201	Mid-day					CHLH1; Protoporphyrin IX Mg-chelatase subunit H,; Chlorophyll/Carotenoid (May2013) [Micromonas CCMP1545]
wlab.211803	0.340769	0.0427826	Mid-day					candidate starch synthase; GT Family 5; CAZymes (May2013) [Micromonas CCMP1545]
wlab.203234	0.339808	0.0473547	Mid-day					Unknown function (May2013) [Micromonas CCMP1545]
wlab.152805	0.339038	0.0378812	Mid-day	KOG1269	SAM-dependent methyltransferases	Lipid transport and metabolism	METABOLISM	Methyltransferase (May2013) [Micromonas CCMP1545]
wlab.212041	0.333333	0.0371787	Mid-day	KOG0177	20S proteasome, regulatory subunit beta type PSMB2/PRE1	Posttranslational modification, protein turnover, chaperones	CELLULAR PROCESSES AND SIGNALING	Proteasome subunit alpha/beta (May2013) [Micromonas CCMP1545]
wlab.209634	0.305064	0.0158772	Mid-day	KOG1870	Ubiquitin C-terminal hydrolase	Posttranslational modification, protein turnover, chaperones	CELLULAR PROCESSES AND SIGNALING	ribosomal protein L18 (May2013) [Micromonas CCMP1545]
wlab.154229	-0.598205	0.0135115	Dusk					Aspartate kinase (May2013) [Micromonas CCMP1545]
wlab.224112	-0.615513	0.0456536	Dusk					Adp-ribose pyrophosphatase (May2013) [Micromonas CCMP1545]
wlab.149156	-0.627778	0.0161705	Dusk					Wd repeat-containing protein 92 (May2013) [Micromonas CCMP1545]
wlab.223436	-0.65	0.0107686	Dusk					Proline rich extensin signature (May2013) [Micromonas CCMP1545]
wlab.202597	-0.657857	0.0366138	Dusk					Bcas2 protein (May2013) [Micromonas CCMP1545]
wlab.208762	-0.661111	0.00511492	Dusk					Centaurin/arf (May2013) [Micromonas CCMP1545]
wlab.157098	-0.686795	0.00407259	Dusk	KOG1636	DNA polymerase delta processivity factor (proliferating cell nuclear antigen)	Replication, recombination and repair	INFORMATION STORAGE AND PROCESSING	proliferating cell nuclear antigen (pcna) (May2013) [Micromonas CCMP1545]
wlab.207465	-0.701667	0.00511321	Dusk					Replication protein a-related (May2013) [Micromonas CCMP1545]
wlab.171801	-0.795455	0.0284913	Dusk					Histone binding protein-related (May2013) [Micromonas CCMP1545]
wlab.214850	-0.821429	0.0318265	Dusk	KOG0594	Protein kinase PCTAIRE and related kinases	General function prediction only	POORLY CHARACTERIZED	CDKA; Core cell cycle (May2013) [Micromonas CCMP1545]
wlab.205971	-0.823247	0.0418336	Dusk	KOG2784	Phenylalanyl-tRNA synthetase, beta subunit	Translation, ribosomal structure and biogenesis	INFORMATION STORAGE AND PROCESSING	phenylalanine--tRNA ligase, alpha subunit (May2013) [Micromonas CCMP1545]
wlab.156576	-0.902778	0.0213073	Dusk					Transmembrane protein (May2013) [Micromonas CCMP1545]
wlab.202572	-0.974872	0.00711268	Dusk	KOG1878	Nuclear receptor coregulator SMRT/SMRTER, contains Myb-like domains	Transcription	INFORMATION STORAGE AND PROCESSING	Unknown function (May2013) [Micromonas CCMP1545]
wlab.223521	-1.03481	0.0493895	Dusk	KOG0516	Dystonin, GAS (Growth-arrest-specific protein), and related proteins	Cytoskeleton	CELLULAR PROCESSES AND SIGNALING	Unknown function (May2013) [Micromonas CCMP1545]
wlab.208650	-1.14091	0.00795057	Dusk					Peroxisomal farnesylated protein (May2013) [Micromonas CCMP1545]
wlab.208733	-1.17054	0.0342015	Dusk					N-acetyl-gamma-glutamyl-phosphate reductase (May2013) [Micromonas CCMP1545]
wlab.212922	-1.17071	0.0280809	Dusk					WD40/YVTN repeat-like-containing domain,Quinonprotein alcohol dehydrogenase-like (May2013) [Micromonas CCMP1545]
wlab.223673	-1.29056	0.00367341	Dusk					NOL1/NOP2/sun family putative RNA methylase (May2013) [Micromonas CCMP1545]
wlab.203507	-2.13	3.52557e-05	Dusk					candidate UDP-glucose:glyco a-glucosyltransferase; GT Family 24; CAZymes (May2013) [Micromonas CCMP1545]
'Dusk' (T2) relative to 'Pre-dawn' (T3)
wlab.208754	1.90357	0.00101364	Dusk					Dna repair/transcription protein met18/mms19 (May2013) [Micromonas CCMP1545]
wlab.208733	1.19883	0.0461956	Dusk					N-acetyl-gamma-glutamyl-phosphate reductase (May2013) [Micromonas CCMP1545]
wlab.211933	0.933929	0.0104249	Dusk					Unknown function (May2013) [Micromonas CCMP1545]
wlab.223436	0.8375	0.0116382	Dusk					Proline rich extensin signature (May2013) [Micromonas CCMP1545]
wlab.203328	0.744048	0.00260337	Dusk	KOG0497	Oxidosqualene-lanosterol cyclase and related proteins	Lipid transport and metabolism	METABOLISM	squalene/oxidosqualene cyclases (May2013) [Micromonas CCMP1545]
wlab.149671	0.741346	0.0431339	Dusk					Sphingosine phosphate lyase (May2013) [Micromonas CCMP1545]
wlab.146850	0.723182	0.0498675	Dusk					Solute carrier family 34 (sodium phosphate), member 2 (May2013) [Micromonas CCMP1545]
wlab.211420	0.711667	0.0464476	Dusk					IDA Light Chain Tctex1; Flagella_related (May2013) [Micromonas CCMP1545]
wlab.223676	0.709091	0.0391117	Dusk					Scramblase (May2013) [Micromonas CCMP1545]
wlab.165911	0.699675	0.0159383	Dusk	KOG1283	Serine carboxypeptidases	Posttranslational modification, protein turnover, chaperones	CELLULAR PROCESSES AND SIGNALING	Unknown function (May2013) [Micromonas CCMP1545]
wlab.162360	0.653929	0.00909464	Dusk					small GTP-binding protein domain (May2013) [Micromonas CCMP1545]
wlab.210006	0.561538	0.0483657	Dusk					Peptidase family S41,tail specific protease,WD40/YVTN repeat-like-containing domain,PDZ domain,WD40-like Beta Propeller Repeat,Tricorn protease, C1 domain (May2013) [Micromonas CCMP1545]
wlab.210028	0.543333	0.0205475	Dusk					Rhodanese-like domain,Rhodanese domain profile.,Rhodanese Homology Domain (May2013) [Micromonas CCMP1545]
wlab.147803	0.507803	0.0494667	Dusk					Kae1-associated kinase Bud32 (May2013) [Micromonas CCMP1545]
wlab.149156	0.486508	0.0431554	Dusk					Wd repeat-containing protein 92 (May2013) [Micromonas CCMP1545]
wlab.223804	0.458718	0.0327723	Dusk	KOG0462	Elongation factor-type GTP-binding protein	Translation, ribosomal structure and biogenesis	INFORMATION STORAGE AND PROCESSING	small GTP-binding protein domain (May2013) [Micromonas CCMP1545]
wlab.209623	0.350714	0.0478209	Dusk					diaminopimelate epimerase (May2013) [Micromonas CCMP1545]
wlab.202598	-0.337619	0.0362114	Pre-dawn					Unknown function (May2013) [Micromonas CCMP1545]
wlab.208112	-0.341667	0.0440839	Pre-dawn					Peptidyl-prolyl cis-trans isomerase (May2013) [Micromonas CCMP1545]
wlab.151035	-0.36381	0.0245693	Pre-dawn					RNA recognition motif. (a.k.a. RRM, RBD, or RNP domain),Eukaryotic RNA Recognition Motif (RRM) profile.,RNA recognition motif,Nucleotide-binding, alpha-beta plait (May2013) [Micromonas CCMP1545]
wlab.211966	-0.376548	0.0251574	Pre-dawn					10 kda heat shock protein (May2013) [Micromonas CCMP1545]
wlab.203474	-0.381364	0.0314756	Pre-dawn	KOG0768	Mitochondrial carrier protein PET8	Energy production and conversion	METABOLISM	Solute carrier (Solcar) repeat profile.,Mitochondrial carrier protein,Mitochondrial carrier domain,Mitochondrial carrier protein signature (May2013) [Micromonas CCMP1545]
wlab.149751	-0.385833	0.0266102	Pre-dawn	KOG0907	Thioredoxin	Posttranslational modification, protein turnover, chaperones	CELLULAR PROCESSES AND SIGNALING	Thioredoxin-related (May2013) [Micromonas CCMP1545]
wlab.166844	-0.394524	0.0197433	Pre-dawn	KOG0907	Thioredoxin	Posttranslational modification, protein turnover, chaperones	CELLULAR PROCESSES AND SIGNALING	Thioredoxin-like fold,Thioredoxin (May2013) [Micromonas CCMP1545]
wlab.212714	-0.395357	0.0221889	Pre-dawn	KOG1491	Predicted GTP-binding protein (ODN superfamily)	General function prediction only	POORLY CHARACTERIZED	GTP-binding protein YchF (May2013) [Micromonas CCMP1545]
wlab.212671	-0.427308	0.0308259	Pre-dawn					pyridoxal 5'-phosphate synthase, glutaminase subunit Pdx2 (May2013) [Micromonas CCMP1545]
wlab.222981	-0.428929	0.0331874	Pre-dawn					Bacterial DNA-binding protein,DNA-binding protein HU/Integration host factor (May2013) [Micromonas CCMP1545]
wlab.212772	-0.43869	0.0344653	Pre-dawn					Peptidyl-prolyl cis-trans isomerase (May2013) [Micromonas CCMP1545]
wlab.166831	-0.43881	0.0418681	Pre-dawn	KOG0381	HMG box-containing protein	General function prediction only	POORLY CHARACTERIZED	Swi/snf-related chromatin binding protein (May2013) [Micromonas CCMP1545]
wlab.143211	-0.439643	0.0353597	Pre-dawn	KOG0266	WD40 repeat-containing protein	General function prediction only	POORLY CHARACTERIZED	Wd-40 repeat protein (May2013) [Micromonas CCMP1545]
wlab.202449	-0.450476	0.0431873	Pre-dawn					malonyl CoA-acyl carrier protein transacylase (May2013) [Micromonas CCMP1545]
wlab.210987	-0.454881	0.00101818	Pre-dawn					Farnesyl-pyrophosphate synthetase (May2013) [Micromonas CCMP1545]
wlab.196777	-0.461071	0.00730964	Pre-dawn	KOG4012	Histone H1	Chromatin structure and dynamics	INFORMATION STORAGE AND PROCESSING	Histone h1/h5 (May2013) [Micromonas CCMP1545]
wlab.210634	-0.47	0.0425481	Pre-dawn					Unknown function (May2013) [Micromonas CCMP1545]
wlab.158907	-0.47881	0.0443339	Pre-dawn	KOG3151	26S proteasome regulatory complex, subunit RPN12/PSMD8	Posttranslational modification, protein turnover, chaperones	CELLULAR PROCESSES AND SIGNALING	26s proteasome non-atpase regulatory subunit 8 (May2013) [Micromonas CCMP1545]
wlab.140429	-0.479571	0.0413267	Pre-dawn					phenylalanine--tRNA ligase, beta subunit (May2013) [Micromonas CCMP1545]
wlab.203436	-0.481429	0.0378045	Pre-dawn					Dna-directed rna polymerase ii subunit 2 (May2013) [Micromonas CCMP1545]
wlab.212041	-0.491667	0.0131566	Pre-dawn	KOG0177	20S proteasome, regulatory subunit beta type PSMB2/PRE1	Posttranslational modification, protein turnover, chaperones	CELLULAR PROCESSES AND SIGNALING	Proteasome subunit alpha/beta (May2013) [Micromonas CCMP1545]
wlab.203869	-0.491786	0.0322431	Pre-dawn	KOG3317	Translocon-associated complex TRAP, beta subunit	Intracellular trafficking, secretion, and vesicular transport	CELLULAR PROCESSES AND SIGNALING	Translocon-associated protein, beta subunit precursor (trap-beta) (signal sequence receptor beta subunit) (May2013) [Micromonas CCMP1545]
wlab.230034	-0.513095	0.0203431	Pre-dawn	KOG2855	Ribokinase	Carbohydrate transport and metabolism	METABOLISM	Sugar kinase (May2013) [Micromonas CCMP1545]
wlab.199484	-0.513095	0.00536807	Pre-dawn	KOG2676	Uncharacterized conserved protein	Function unknown	POORLY CHARACTERIZED	Ataxin-10 (May2013) [Micromonas CCMP1545]
wlab.209780	-0.514286	0.039782	Pre-dawn	KOG1187	Serine/threonine protein kinase	Signal transduction mechanisms	CELLULAR PROCESSES AND SIGNALING	candidate a-glucan, water dikinase; CBM Family 45; CAZymes (May2013) [Micromonas CCMP1545]
wlab.209344	-0.518077	0.0300941	Pre-dawn					Peptidase M18, domain 2,Aminopeptidase I zinc metalloprotease (M18) signature,Aminopeptidase I zinc metalloprotease (M18) (May2013) [Micromonas CCMP1545]
wlab.208597	-0.518601	0.0346476	Pre-dawn					Replication factor c / dna polymerase iii gamma-tau subunit (May2013) [Micromonas CCMP1545]
wlab.157501	-0.519545	0.00436755	Pre-dawn					Ebna2 binding protein p100 (May2013) [Micromonas CCMP1545]
wlab.223033	-0.519936	0.0248501	Pre-dawn					Unknown function (May2013) [Micromonas CCMP1545]
wlab.212331	-0.525	0.0149335	Pre-dawn					Protein of unknown function DUF1517,Protein of unknown function (DUF1517) (May2013) [Micromonas CCMP1545]
wlab.209475	-0.542738	0.0297586	Pre-dawn					aspartate carbamoyltransferase (May2013) [Micromonas CCMP1545]
wlab.210750	-0.544231	0.0245363	Pre-dawn					Hydroxymethylglutaryl-coenzyme A reductases family profile. (May2013) [Micromonas CCMP1545]
wlab.150945	-0.550833	0.0165271	Pre-dawn					Unknown function (May2013) [Micromonas CCMP1545]
wlab.203587	-0.55631	0.0184613	Pre-dawn					ODA Light Chain 1; Flagella_related (May2013) [Micromonas CCMP1545]
wlab.214166	-0.557976	0.00975901	Pre-dawn	KOG1632	Uncharacterized PHD Zn-finger protein	General function prediction only	POORLY CHARACTERIZED	Cpg binding protein (May2013) [Micromonas CCMP1545]
wlab.213497	-0.564286	0.0244869	Pre-dawn					Methyltransferase domain (May2013) [Micromonas CCMP1545]
wlab.211788	-0.578811	0.0203628	Pre-dawn					Ad039 (ht014) (thioredoxin family trp26) (May2013) [Micromonas CCMP1545]
wlab.196373	-0.590476	0.0224756	Pre-dawn	KOG0907	Thioredoxin	Posttranslational modification, protein turnover, chaperones	CELLULAR PROCESSES AND SIGNALING	ODA Light Chain 3; Flagella_related (May2013) [Micromonas CCMP1545]
wlab.214418	-0.595476	0.0473119	Pre-dawn					Ccr4 not-related (May2013) [Micromonas CCMP1545]
wlab.201387	-0.604167	0.00507761	Pre-dawn					SELH; Selenoprotein H; Selenoprotein (May2013) [Micromonas CCMP1545]
wlab.170521	-0.61	0.0156081	Pre-dawn					Kinesin motor, catalytic domain. ATPase.,Kinesin motor domain signature.,Kinesin heavy chain signature,Kinesin motor domain profile.,Kinesin motor domain,Kinesin, motor domain (May2013) [Micromonas CCMP1545]
wlab.152030	-0.614881	0.0279672	Pre-dawn					Helicase conserved c-terminal domain, putative (May2013) [Micromonas CCMP1545]
wlab.195452	-0.619286	0.0158164	Pre-dawn	KOG1111	N-acetylglucosaminyltransferase complex, subunit PIG-A/SPT14, required for phosphatidylinositol biosynthesis/Sulfolipid synthase	Cell wall/membrane/envelope biogenesis	CELLULAR PROCESSES AND SIGNALING	candidate starch synthase; GT Family 5; CAZymes (May2013) [Micromonas CCMP1545]
wlab.152823	-0.625	0.0280044	Pre-dawn					aspartate--tRNA ligase (May2013) [Micromonas CCMP1545]
wlab.151844	-0.634524	0.0233024	Pre-dawn					candidate bifunctional trehalose-6-phosphate synthase/trehalose-6-phosphate phosphatase; GT Family 20; CAZymes (May2013) [Micromonas CCMP1545]
wlab.210066	-0.648636	0.0021076	Pre-dawn					Rna-binding protein (May2013) [Micromonas CCMP1545]
wlab.210360	-0.651429	0.044936	Pre-dawn					domain found in Plexins, Semaphorins and Integrins (May2013) [Micromonas CCMP1545]
wlab.209177	-0.654762	0.030225	Pre-dawn					Unknown function (May2013) [Micromonas CCMP1545]
wlab.216339	-0.655	0.0446739	Pre-dawn					Domain of unknown function DUF221,Nucleotide-binding, alpha-beta plait (May2013) [Micromonas CCMP1545]
wlab.212556	-0.708333	0.000225337	Pre-dawn					Snf7 - related (May2013) [Micromonas CCMP1545]
wlab.213107	-0.710714	0.0226267	Pre-dawn					Unknown function (May2013) [Micromonas CCMP1545]
wlab.198297	-0.7175	0.00489919	Pre-dawn	KOG0266	WD40 repeat-containing protein	General function prediction only	POORLY CHARACTERIZED	G-protein beta wd-40 repeats containing protein (May2013) [Micromonas CCMP1545]
wlab.221843	-0.71875	0.0240318	Pre-dawn					HAD ATPase, P-type, family IC (May2013) [Micromonas CCMP1545]
wlab.175120	-0.734091	0.0131348	Pre-dawn					Unknown function (May2013) [Micromonas CCMP1545]
wlab.201971	-0.734524	0.048185	Pre-dawn					Sentrin/sumo-specific protease (May2013) [Micromonas CCMP1545]
wlab.204919	-0.748485	0.00110531	Pre-dawn	KOG1088	Uncharacterized conserved protein	Function unknown	POORLY CHARACTERIZED	Upf0315 protein-related\t (May2013) [Micromonas CCMP1545]
wlab.211239	-0.760909	0.0174198	Pre-dawn					Ef-hand calcium-binding domain containing protein (May2013) [Micromonas CCMP1545]
wlab.208689	-0.769551	0.0493526	Pre-dawn					Unknown function (May2013) [Micromonas CCMP1545]
wlab.161098	-0.772024	0.0314637	Pre-dawn					KIAA1430 homologue (May2013) [Micromonas CCMP1545]
wlab.209698	-0.790833	0.0212574	Pre-dawn					candidate a-amylase; GH Family 13; CAZymes (May2013) [Micromonas CCMP1545]
wlab.223577	-0.794286	0.0362271	Pre-dawn					Unknown function (May2013) [Micromonas CCMP1545]
wlab.152034	-0.796948	0.0120292	Pre-dawn					beta-hydroxyacyl-(acyl-carrier-protein) dehydratase FabZ (May2013) [Micromonas CCMP1545]
wlab.196688	-0.81625	0.0431354	Pre-dawn	KOG0157	Cytochrome P450 CYP4/CYP19/CYP26 subfamilies	Lipid transport and metabolism	METABOLISM	E-class P450 group IV signature,Cytochrome P450,P450 superfamily signature,Cytochrome P450 cysteine heme-iron ligand signature. (May2013) [Micromonas CCMP1545]
wlab.208445	-0.830952	0.0324965	Pre-dawn	KOG0391	SNF2 family DNA-dependent ATPase	General function prediction only	POORLY CHARACTERIZED	Swi/snf-related matrix-associated actin-dependent regulator of chromatin subfamily-related (May2013) [Micromonas CCMP1545]
wlab.159142	-0.852597	0.0167064	Pre-dawn					Domain of unknown function (DUF3411) (May2013) [Micromonas CCMP1545]
wlab.208603	-0.883333	0.00698096	Pre-dawn					Cytochrome P450,Cytochrome P450 cysteine heme-iron ligand signature. (May2013) [Micromonas CCMP1545]
wlab.211765	-0.904167	0.0466433	Pre-dawn					Ef-hand calcium-binding domain containing protein (May2013) [Micromonas CCMP1545]
wlab.174954	-0.906548	0.0299856	Pre-dawn					Unknown function (May2013) [Micromonas CCMP1545]
wlab.211566	-0.909167	2.8201e-05	Pre-dawn					Arf gtpase-activating protein (May2013) [Micromonas CCMP1545]
wlab.212680	-0.91526	0.0218201	Pre-dawn					Set domain proteins (May2013) [Micromonas CCMP1545]
wlab.202533	-0.919432	0.00638619	Pre-dawn					Unknown function (May2013) [Micromonas CCMP1545]
wlab.203271	-0.920455	0.00530677	Pre-dawn					Neuraminidase (May2013) [Micromonas CCMP1545]
wlab.195627	-0.927692	0.0475574	Pre-dawn	KOG1337	N-methyltransferase	General function prediction only	POORLY CHARACTERIZED	Uncharacterized putative methyltransferase (May2013) [Micromonas CCMP1545]
wlab.210795	-0.966667	0.0300743	Pre-dawn					Zinc-binding (May2013) [Micromonas CCMP1545]
wlab.205408	-0.971474	0.0244347	Pre-dawn					Protein-s isoprenylcysteine o-methyltransferase (May2013) [Micromonas CCMP1545]
wlab.209552	-0.975833	0.000212096	Pre-dawn					Ncl1(yeast)-related nol1/nop2/fmu(sun) domain-containing (May2013) [Micromonas CCMP1545]
wlab.202225	-0.979762	0.00642655	Pre-dawn					Rubredoxin-like domain profile.,Rubredoxin-type fold,Rubredoxin,Rubredoxin signature,Rubredoxin signature. (May2013) [Micromonas CCMP1545]
wlab.210073	-0.990476	0.0135462	Pre-dawn	KOG1321	Protoheme ferro-lyase (ferrochelatase)	Coenzyme transport and metabolism	METABOLISM	HEMH (FC); Ferrochelatase II; Chlorophyll/Carotenoid (May2013) [Micromonas CCMP1545]
wlab.221857	-0.991667	0.0346591	Pre-dawn					Ubiquitin-associated uba/ubx domain-containing (May2013) [Micromonas CCMP1545]
wlab.167621	-1.02607	0.0149388	Pre-dawn	KOG1014	17 beta-hydroxysteroid dehydrogenase type 3, HSD17B3	Lipid transport and metabolism	METABOLISM	NAD(P)-binding domain,Glucose/ribitol dehydrogenase family signature,Short-chain dehydrogenase/reductase SDR,short chain dehydrogenase,Short-chain dehydrogenases/reductases family signature. (May2013) [Micromonas CCMP1545]
wlab.209303	-1.14464	0.0338692	Pre-dawn					Dnaj homolog subfamily c member 8/lipopolysaccharide specific response-7-related (May2013) [Micromonas CCMP1545]
wlab.206754	-1.29786	0.023784	Pre-dawn					methionine--tRNA ligase (May2013) [Micromonas CCMP1545]
wlab.201902	-1.37083	0.0328533	Pre-dawn					Beta-carotene dioxygenase (May2013) [Micromonas CCMP1545]
wlab.164775	-1.4225	0.0464872	Pre-dawn					Dna replication licensing factor (May2013) [Micromonas CCMP1545]
wlab.208750	-1.49886	0.035837	Pre-dawn					Unknown function (May2013) [Micromonas CCMP1545]
wlab.209411	-1.63988	0.00104425	Pre-dawn					Unknown function (May2013) [Micromonas CCMP1545]
wlab.222345	-1.67778	0.0046604	Pre-dawn	KOG4838	Uncharacterized conserved protein	Function unknown	POORLY CHARACTERIZED	Chst5 protein (May2013) [Micromonas CCMP1545]
wlab.210529	-1.79643	0.00105608	Pre-dawn	KOG3227	Calcium-responsive transcription coactivator	Transcription	INFORMATION STORAGE AND PROCESSING	K homology RNA-binding domain,Type-1 KH domain profile.,KH domain (May2013) [Micromonas CCMP1545]
wlab.142967	-1.95	0.00562024	Pre-dawn					ubiquinone/menaquinone biosynthesis methyltransferase (May2013) [Micromonas CCMP1545]

## Sheet: T2 vs T3
Protein ID	Fold Change	p-value	Direction	kogid	kogdefline	kogClass	kogGroup	Description
wlab.208754	1.90357	0.00101364	Dusk					Dna repair/transcription protein met18/mms19 (May2013) [Micromonas CCMP1545]
wlab.208733	1.19883	0.0461956	Dusk					N-acetyl-gamma-glutamyl-phosphate reductase (May2013) [Micromonas CCMP1545]
wlab.211933	0.933929	0.0104249	Dusk					Unknown function (May2013) [Micromonas CCMP1545]
wlab.223436	0.8375	0.0116382	Dusk					Proline rich extensin signature (May2013) [Micromonas CCMP1545]
wlab.203328	0.744048	0.00260337	Dusk	KOG0497	Oxidosqualene-lanosterol cyclase and related proteins	Lipid transport and metabolism	METABOLISM	squalene/oxidosqualene cyclases (May2013) [Micromonas CCMP1545]
wlab.149671	0.741346	0.0431339	Dusk					Sphingosine phosphate lyase (May2013) [Micromonas CCMP1545]
wlab.146850	0.723182	0.0498675	Dusk					Solute carrier family 34 (sodium phosphate), member 2 (May2013) [Micromonas CCMP1545]
wlab.211420	0.711667	0.0464476	Dusk					IDA Light Chain Tctex1; Flagella_related (May2013) [Micromonas CCMP1545]
wlab.223676	0.709091	0.0391117	Dusk					Scramblase (May2013) [Micromonas CCMP1545]
wlab.165911	0.699675	0.0159383	Dusk	KOG1283	Serine carboxypeptidases	Posttranslational modification, protein turnover, chaperones	CELLULAR PROCESSES AND SIGNALING	Unknown function (May2013) [Micromonas CCMP1545]
wlab.162360	0.653929	0.00909464	Dusk					small GTP-binding protein domain (May2013) [Micromonas CCMP1545]
wlab.210006	0.561538	0.0483657	Dusk					Peptidase family S41,tail specific protease,WD40/YVTN repeat-like-containing domain,PDZ domain,WD40-like Beta Propeller Repeat,Tricorn protease, C1 domain (May2013) [Micromonas CCMP1545]
wlab.210028	0.543333	0.0205475	Dusk					Rhodanese-like domain,Rhodanese domain profile.,Rhodanese Homology Domain (May2013) [Micromonas CCMP1545]
wlab.147803	0.507803	0.0494667	Dusk					Kae1-associated kinase Bud32 (May2013) [Micromonas CCMP1545]
wlab.149156	0.486508	0.0431554	Dusk					Wd repeat-containing protein 92 (May2013) [Micromonas CCMP1545]
wlab.223804	0.458718	0.0327723	Dusk	KOG0462	Elongation factor-type GTP-binding protein	Translation, ribosomal structure and biogenesis	INFORMATION STORAGE AND PROCESSING	small GTP-binding protein domain (May2013) [Micromonas CCMP1545]
wlab.209623	0.350714	0.0478209	Dusk					diaminopimelate epimerase (May2013) [Micromonas CCMP1545]
wlab.202598	-0.337619	0.0362114	Pre-dawn					Unknown function (May2013) [Micromonas CCMP1545]
wlab.208112	-0.341667	0.0440839	Pre-dawn					Peptidyl-prolyl cis-trans isomerase (May2013) [Micromonas CCMP1545]
wlab.151035	-0.36381	0.0245693	Pre-dawn					RNA recognition motif. (a.k.a. RRM, RBD, or RNP domain),Eukaryotic RNA Recognition Motif (RRM) profile.,RNA recognition motif,Nucleotide-binding, alpha-beta plait (May2013) [Micromonas CCMP1545]
wlab.211966	-0.376548	0.0251574	Pre-dawn					10 kda heat shock protein (May2013) [Micromonas CCMP1545]
wlab.203474	-0.381364	0.0314756	Pre-dawn	KOG0768	Mitochondrial carrier protein PET8	Energy production and conversion	METABOLISM	Solute carrier (Solcar) repeat profile.,Mitochondrial carrier protein,Mitochondrial carrier domain,Mitochondrial carrier protein signature (May2013) [Micromonas CCMP1545]
wlab.149751	-0.385833	0.0266102	Pre-dawn	KOG0907	Thioredoxin	Posttranslational modification, protein turnover, chaperones	CELLULAR PROCESSES AND SIGNALING	Thioredoxin-related (May2013) [Micromonas CCMP1545]
wlab.166844	-0.394524	0.0197433	Pre-dawn	KOG0907	Thioredoxin	Posttranslational modification, protein turnover, chaperones	CELLULAR PROCESSES AND SIGNALING	Thioredoxin-like fold,Thioredoxin (May2013) [Micromonas CCMP1545]
wlab.212714	-0.395357	0.0221889	Pre-dawn	KOG1491	Predicted GTP-binding protein (ODN superfamily)	General function prediction only	POORLY CHARACTERIZED	GTP-binding protein YchF (May2013) [Micromonas CCMP1545]
wlab.212671	-0.427308	0.0308259	Pre-dawn					pyridoxal 5'-phosphate synthase, glutaminase subunit Pdx2 (May2013) [Micromonas CCMP1545]
wlab.222981	-0.428929	0.0331874	Pre-dawn					Bacterial DNA-binding protein,DNA-binding protein HU/Integration host factor (May2013) [Micromonas CCMP1545]
wlab.212772	-0.43869	0.0344653	Pre-dawn					Peptidyl-prolyl cis-trans isomerase (May2013) [Micromonas CCMP1545]
wlab.166831	-0.43881	0.0418681	Pre-dawn	KOG0381	HMG box-containing protein	General function prediction only	POORLY CHARACTERIZED	Swi/snf-related chromatin binding protein (May2013) [Micromonas CCMP1545]
wlab.143211	-0.439643	0.0353597	Pre-dawn	KOG0266	WD40 repeat-containing protein	General function prediction only	POORLY CHARACTERIZED	Wd-40 repeat protein (May2013) [Micromonas CCMP1545]
wlab.202449	-0.450476	0.0431873	Pre-dawn					malonyl CoA-acyl carrier protein transacylase (May2013) [Micromonas CCMP1545]
wlab.210987	-0.454881	0.00101818	Pre-dawn					Farnesyl-pyrophosphate synthetase (May2013) [Micromonas CCMP1545]
wlab.196777	-0.461071	0.00730964	Pre-dawn	KOG4012	Histone H1	Chromatin structure and dynamics	INFORMATION STORAGE AND PROCESSING	Histone h1/h5 (May2013) [Micromonas CCMP1545]
wlab.210634	-0.47	0.0425481	Pre-dawn					Unknown function (May2013) [Micromonas CCMP1545]
wlab.158907	-0.47881	0.0443339	Pre-dawn	KOG3151	26S proteasome regulatory complex, subunit RPN12/PSMD8	Posttranslational modification, protein turnover, chaperones	CELLULAR PROCESSES AND SIGNALING	26s proteasome non-atpase regulatory subunit 8 (May2013) [Micromonas CCMP1545]
wlab.140429	-0.479571	0.0413267	Pre-dawn					phenylalanine--tRNA ligase, beta subunit (May2013) [Micromonas CCMP1545]
wlab.203436	-0.481429	0.0378045	Pre-dawn					Dna-directed rna polymerase ii subunit 2 (May2013) [Micromonas CCMP1545]
wlab.212041	-0.491667	0.0131566	Pre-dawn	KOG0177	20S proteasome, regulatory subunit beta type PSMB2/PRE1	Posttranslational modification, protein turnover, chaperones	CELLULAR PROCESSES AND SIGNALING	Proteasome subunit alpha/beta (May2013) [Micromonas CCMP1545]
wlab.203869	-0.491786	0.0322431	Pre-dawn	KOG3317	Translocon-associated complex TRAP, beta subunit	Intracellular trafficking, secretion, and vesicular transport	CELLULAR PROCESSES AND SIGNALING	Translocon-associated protein, beta subunit precursor (trap-beta) (signal sequence receptor beta subunit) (May2013) [Micromonas CCMP1545]
wlab.230034	-0.513095	0.0203431	Pre-dawn	KOG2855	Ribokinase	Carbohydrate transport and metabolism	METABOLISM	Sugar kinase (May2013) [Micromonas CCMP1545]
wlab.199484	-0.513095	0.00536807	Pre-dawn	KOG2676	Uncharacterized conserved protein	Function unknown	POORLY CHARACTERIZED	Ataxin-10 (May2013) [Micromonas CCMP1545]
wlab.209780	-0.514286	0.039782	Pre-dawn	KOG1187	Serine/threonine protein kinase	Signal transduction mechanisms	CELLULAR PROCESSES AND SIGNALING	candidate a-glucan, water dikinase; CBM Family 45; CAZymes (May2013) [Micromonas CCMP1545]
wlab.209344	-0.518077	0.0300941	Pre-dawn					Peptidase M18, domain 2,Aminopeptidase I zinc metalloprotease (M18) signature,Aminopeptidase I zinc metalloprotease (M18) (May2013) [Micromonas CCMP1545]
wlab.208597	-0.518601	0.0346476	Pre-dawn					Replication factor c / dna polymerase iii gamma-tau subunit (May2013) [Micromonas CCMP1545]
wlab.157501	-0.519545	0.00436755	Pre-dawn					Ebna2 binding protein p100 (May2013) [Micromonas CCMP1545]
wlab.223033	-0.519936	0.0248501	Pre-dawn					Unknown function (May2013) [Micromonas CCMP1545]
wlab.212331	-0.525	0.0149335	Pre-dawn					Protein of unknown function DUF1517,Protein of unknown function (DUF1517) (May2013) [Micromonas CCMP1545]
wlab.209475	-0.542738	0.0297586	Pre-dawn					aspartate carbamoyltransferase (May2013) [Micromonas CCMP1545]
wlab.210750	-0.544231	0.0245363	Pre-dawn					Hydroxymethylglutaryl-coenzyme A reductases family profile. (May2013) [Micromonas CCMP1545]
wlab.150945	-0.550833	0.0165271	Pre-dawn					Unknown function (May2013) [Micromonas CCMP1545]
wlab.203587	-0.55631	0.0184613	Pre-dawn					ODA Light Chain 1; Flagella_related (May2013) [Micromonas CCMP1545]
wlab.214166	-0.557976	0.00975901	Pre-dawn	KOG1632	Uncharacterized PHD Zn-finger protein	General function prediction only	POORLY CHARACTERIZED	Cpg binding protein (May2013) [Micromonas CCMP1545]
wlab.213497	-0.564286	0.0244869	Pre-dawn					Methyltransferase domain (May2013) [Micromonas CCMP1545]
wlab.211788	-0.578811	0.0203628	Pre-dawn					Ad039 (ht014) (thioredoxin family trp26) (May2013) [Micromonas CCMP1545]
wlab.196373	-0.590476	0.0224756	Pre-dawn	KOG0907	Thioredoxin	Posttranslational modification, protein turnover, chaperones	CELLULAR PROCESSES AND SIGNALING	ODA Light Chain 3; Flagella_related (May2013) [Micromonas CCMP1545]
wlab.214418	-0.595476	0.0473119	Pre-dawn					Ccr4 not-related (May2013) [Micromonas CCMP1545]
wlab.201387	-0.604167	0.00507761	Pre-dawn					SELH; Selenoprotein H; Selenoprotein (May2013) [Micromonas CCMP1545]
wlab.170521	-0.61	0.0156081	Pre-dawn					Kinesin motor, catalytic domain. ATPase.,Kinesin motor domain signature.,Kinesin heavy chain signature,Kinesin motor domain profile.,Kinesin motor domain,Kinesin, motor domain (May2013) [Micromonas CCMP1545]
wlab.152030	-0.614881	0.0279672	Pre-dawn					Helicase conserved c-terminal domain, putative (May2013) [Micromonas CCMP1545]
wlab.195452	-0.619286	0.0158164	Pre-dawn	KOG1111	N-acetylglucosaminyltransferase complex, subunit PIG-A/SPT14, required for phosphatidylinositol biosynthesis/Sulfolipid synthase	Cell wall/membrane/envelope biogenesis	CELLULAR PROCESSES AND SIGNALING	candidate starch synthase; GT Family 5; CAZymes (May2013) [Micromonas CCMP1545]
wlab.152823	-0.625	0.0280044	Pre-dawn					aspartate--tRNA ligase (May2013) [Micromonas CCMP1545]
wlab.151844	-0.634524	0.0233024	Pre-dawn					candidate bifunctional trehalose-6-phosphate synthase/trehalose-6-phosphate phosphatase; GT Family 20; CAZymes (May2013) [Micromonas CCMP1545]
wlab.210066	-0.648636	0.0021076	Pre-dawn					Rna-binding protein (May2013) [Micromonas CCMP1545]
wlab.210360	-0.651429	0.044936	Pre-dawn					domain found in Plexins, Semaphorins and Integrins (May2013) [Micromonas CCMP1545]
wlab.209177	-0.654762	0.030225	Pre-dawn					Unknown function (May2013) [Micromonas CCMP1545]
wlab.216339	-0.655	0.0446739	Pre-dawn					Domain of unknown function DUF221,Nucleotide-binding, alpha-beta plait (May2013) [Micromonas CCMP1545]
wlab.212556	-0.708333	0.000225337	Pre-dawn					Snf7 - related (May2013) [Micromonas CCMP1545]
wlab.213107	-0.710714	0.0226267	Pre-dawn					Unknown function (May2013) [Micromonas CCMP1545]
wlab.198297	-0.7175	0.00489919	Pre-dawn	KOG0266	WD40 repeat-containing protein	General function prediction only	POORLY CHARACTERIZED	G-protein beta wd-40 repeats containing protein (May2013) [Micromonas CCMP1545]
wlab.221843	-0.71875	0.0240318	Pre-dawn					HAD ATPase, P-type, family IC (May2013) [Micromonas CCMP1545]
wlab.175120	-0.734091	0.0131348	Pre-dawn					Unknown function (May2013) [Micromonas CCMP1545]
wlab.201971	-0.734524	0.048185	Pre-dawn					Sentrin/sumo-specific protease (May2013) [Micromonas CCMP1545]
wlab.204919	-0.748485	0.00110531	Pre-dawn	KOG1088	Uncharacterized conserved protein	Function unknown	POORLY CHARACTERIZED	Upf0315 protein-related\t (May2013) [Micromonas CCMP1545]
wlab.211239	-0.760909	0.0174198	Pre-dawn					Ef-hand calcium-binding domain containing protein (May2013) [Micromonas CCMP1545]
wlab.208689	-0.769551	0.0493526	Pre-dawn					Unknown function (May2013) [Micromonas CCMP1545]
wlab.161098	-0.772024	0.0314637	Pre-dawn					KIAA1430 homologue (May2013) [Micromonas CCMP1545]
wlab.209698	-0.790833	0.0212574	Pre-dawn					candidate a-amylase; GH Family 13; CAZymes (May2013) [Micromonas CCMP1545]
wlab.223577	-0.794286	0.0362271	Pre-dawn					Unknown function (May2013) [Micromonas CCMP1545]
wlab.152034	-0.796948	0.0120292	Pre-dawn					beta-hydroxyacyl-(acyl-carrier-protein) dehydratase FabZ (May2013) [Micromonas CCMP1545]
wlab.196688	-0.81625	0.0431354	Pre-dawn	KOG0157	Cytochrome P450 CYP4/CYP19/CYP26 subfamilies	Lipid transport and metabolism	METABOLISM	E-class P450 group IV signature,Cytochrome P450,P450 superfamily signature,Cytochrome P450 cysteine heme-iron ligand signature. (May2013) [Micromonas CCMP1545]
wlab.208445	-0.830952	0.0324965	Pre-dawn	KOG0391	SNF2 family DNA-dependent ATPase	General function prediction only	POORLY CHARACTERIZED	Swi/snf-related matrix-associated actin-dependent regulator of chromatin subfamily-related (May2013) [Micromonas CCMP1545]
wlab.159142	-0.852597	0.0167064	Pre-dawn					Domain of unknown function (DUF3411) (May2013) [Micromonas CCMP1545]
wlab.208603	-0.883333	0.00698096	Pre-dawn					Cytochrome P450,Cytochrome P450 cysteine heme-iron ligand signature. (May2013) [Micromonas CCMP1545]
wlab.211765	-0.904167	0.0466433	Pre-dawn					Ef-hand calcium-binding domain containing protein (May2013) [Micromonas CCMP1545]
wlab.174954	-0.906548	0.0299856	Pre-dawn					Unknown function (May2013) [Micromonas CCMP1545]
wlab.211566	-0.909167	2.8201e-05	Pre-dawn					Arf gtpase-activating protein (May2013) [Micromonas CCMP1545]
wlab.212680	-0.91526	0.0218201	Pre-dawn					Set domain proteins (May2013) [Micromonas CCMP1545]
wlab.202533	-0.919432	0.00638619	Pre-dawn					Unknown function (May2013) [Micromonas CCMP1545]
wlab.203271	-0.920455	0.00530677	Pre-dawn					Neuraminidase (May2013) [Micromonas CCMP1545]
wlab.195627	-0.927692	0.0475574	Pre-dawn	KOG1337	N-methyltransferase	General function prediction only	POORLY CHARACTERIZED	Uncharacterized putative methyltransferase (May2013) [Micromonas CCMP1545]
wlab.210795	-0.966667	0.0300743	Pre-dawn					Zinc-binding (May2013) [Micromonas CCMP1545]
wlab.205408	-0.971474	0.0244347	Pre-dawn					Protein-s isoprenylcysteine o-methyltransferase (May2013) [Micromonas CCMP1545]
wlab.209552	-0.975833	0.000212096	Pre-dawn					Ncl1(yeast)-related nol1/nop2/fmu(sun) domain-containing (May2013) [Micromonas CCMP1545]
wlab.202225	-0.979762	0.00642655	Pre-dawn					Rubredoxin-like domain profile.,Rubredoxin-type fold,Rubredoxin,Rubredoxin signature,Rubredoxin signature. (May2013) [Micromonas CCMP1545]
wlab.210073	-0.990476	0.0135462	Pre-dawn	KOG1321	Protoheme ferro-lyase (ferrochelatase)	Coenzyme transport and metabolism	METABOLISM	HEMH (FC); Ferrochelatase II; Chlorophyll/Carotenoid (May2013) [Micromonas CCMP1545]
wlab.221857	-0.991667	0.0346591	Pre-dawn					Ubiquitin-associated uba/ubx domain-containing (May2013) [Micromonas CCMP1545]
wlab.167621	-1.02607	0.0149388	Pre-dawn	KOG1014	17 beta-hydroxysteroid dehydrogenase type 3, HSD17B3	Lipid transport and metabolism	METABOLISM	NAD(P)-binding domain,Glucose/ribitol dehydrogenase family signature,Short-chain dehydrogenase/reductase SDR,short chain dehydrogenase,Short-chain dehydrogenases/reductases family signature. (May2013) [Micromonas CCMP1545]
wlab.209303	-1.14464	0.0338692	Pre-dawn					Dnaj homolog subfamily c member 8/lipopolysaccharide specific response-7-related (May2013) [Micromonas CCMP1545]
wlab.206754	-1.29786	0.023784	Pre-dawn					methionine--tRNA ligase (May2013) [Micromonas CCMP1545]
wlab.201902	-1.37083	0.0328533	Pre-dawn					Beta-carotene dioxygenase (May2013) [Micromonas CCMP1545]
wlab.164775	-1.4225	0.0464872	Pre-dawn					Dna replication licensing factor (May2013) [Micromonas CCMP1545]
wlab.208750	-1.49886	0.035837	Pre-dawn					Unknown function (May2013) [Micromonas CCMP1545]
wlab.209411	-1.63988	0.00104425	Pre-dawn					Unknown function (May2013) [Micromonas CCMP1545]
wlab.222345	-1.67778	0.0046604	Pre-dawn	KOG4838	Uncharacterized conserved protein	Function unknown	POORLY CHARACTERIZED	Chst5 protein (May2013) [Micromonas CCMP1545]
wlab.210529	-1.79643	0.00105608	Pre-dawn	KOG3227	Calcium-responsive transcription coactivator	Transcription	INFORMATION STORAGE AND PROCESSING	K homology RNA-binding domain,Type-1 KH domain profile.,KH domain (May2013) [Micromonas CCMP1545]
wlab.142967	-1.95	0.00562024	Pre-dawn					ubiquinone/menaquinone biosynthesis methyltransferase (May2013) [Micromonas CCMP1545]
