# Supplementary material for: Identifying Aspects of the Post-Transcriptional Program Governing the Proteome of the Green Alga Micromonas pusilla
Source: PLoS One. 2016 Jul 19;11(7):e0155839. doi: 10.1371/journal.pone.0155839 (PMC4951065; doi:10.1371/journal.pone.0155839)
Supplement: S2 Table — This table contains information regarding the clusters that were either enriched or contained genes from the Oxygenic Photosynthesis (OP) pathway, including gene name, as well as GO term and EC number annotations. Note, EC numbers were annotated using Pathway Tools, as described in the Materials and Methods section. (XLSX) [file pone.0155839.s003.xlsx]

## Sheet: cluster02
ID	GO_Term	EC_Number
wlab.196263	(GO:0009522): photosystem I; (GO:0009538): photosystem I reaction center; (GO:0015979): photosynthesis
wlab.196795
Non-OP genes below:
wlab.140461
wlab.150370	(GO:0003735): structural constituent of ribosome; (GO:0006412): translation; (GO:0005840): ribosome; (GO:0005622): intracellular
wlab.151514	(GO:0016168): chlorophyll binding; (GO:0016020): membrane; (GO:0009522): photosystem I; (GO:0015979): photosynthesis
wlab.151622	(GO:0003824): catalytic activity; (GO:0030170): pyridoxal phosphate binding; (GO:0008152): metabolic process
wlab.151882	(GO:0003735): structural constituent of ribosome; (GO:0005840): ribosome; (GO:0015934): large ribosomal subunit; (GO:0006412): translation; (GO:0005622): intracellular
wlab.152185
wlab.152672	(GO:0016020): membrane; (GO:0009055): electron carrier activity; (GO:0022904): respiratory electron transport chain; (GO:0045156): electron transporter, transferring electrons within the cyclic electron transport pathway of photosynthesis activity; (GO:0009767): photosynthetic electron transport chain; (GO:0042651): thylakoid membrane; (GO:0016491): oxidoreductase activity
wlab.153070	(GO:0019898): extrinsic component of membrane; (GO:0009654): photosystem II oxygen evolving complex; (GO:0009523): photosystem II; (GO:0005509): calcium ion binding; (GO:0015979): photosynthesis
wlab.153420	(GO:0016787): hydrolase activity; (GO:0009987): cellular process
wlab.167192	(GO:0009523): photosystem II; (GO:0042549): photosystem II stabilization; (GO:0019898): extrinsic component of membrane; (GO:0005509): calcium ion binding; (GO:0009654): photosystem II oxygen evolving complex; (GO:0015979): photosynthesis
wlab.169470	(GO:0009522): photosystem I; (GO:0015979): photosynthesis; (GO:0009538): photosystem I reaction center
wlab.169748
wlab.195486	(GO:0016209): antioxidant activity; (GO:0051920): peroxiredoxin activity; (GO:0055114): oxidation-reduction process; (GO:0016491): oxidoreductase activity	(1.11.1.15): Peroxiredoxin.
wlab.195867	(GO:0009522): photosystem I; (GO:0009538): photosystem I reaction center; (GO:0015979): photosynthesis
wlab.196034	(GO:0050662): coenzyme binding; (GO:0003824): catalytic activity; (GO:0044237): cellular metabolic process; (GO:0000166): nucleotide binding
wlab.196122	(GO:0051156): glucose 6-phosphate metabolic process; (GO:0004340): glucokinase activity; (GO:0005524): ATP binding; (GO:0006096): glycolytic process	(2.7.1.2): Glucokinase.
wlab.197542	(GO:0005515): protein binding; (GO:0003676): nucleic acid binding; (GO:0000166): nucleotide binding
wlab.201419
wlab.202303	(GO:0005515): protein binding
wlab.202632	(GO:0003723): RNA binding; (GO:0003676): nucleic acid binding; (GO:0000166): nucleotide binding
wlab.203198	(GO:0005452): inorganic anion exchanger activity; (GO:0006820): anion transport; (GO:0016020): membrane; (GO:0016021): integral component of membrane
wlab.204333	(GO:0016020): membrane; (GO:0009765): photosynthesis, light harvesting
wlab.205756	(GO:0016747): transferase activity, transferring acyl groups other than amino-acyl groups; (GO:0016491): oxidoreductase activity; (GO:0008270): zinc ion binding; (GO:0055114): oxidation-reduction process; (GO:0000166): nucleotide binding
wlab.206360	(GO:0016020): membrane; (GO:0006810): transport; (GO:0005215): transporter activity
wlab.206818	(GO:0015979): photosynthesis; (GO:0019898): extrinsic component of membrane; (GO:0009654): photosystem II oxygen evolving complex; (GO:0009523): photosystem II; (GO:0005509): calcium ion binding
wlab.206836	(GO:0016020): membrane; (GO:0009765): photosynthesis, light harvesting
wlab.206969	(GO:0016020): membrane; (GO:0009765): photosynthesis, light harvesting
wlab.206983	(GO:0016020): membrane; (GO:0009765): photosynthesis, light harvesting
wlab.206995	(GO:0009522): photosystem I; (GO:0015979): photosynthesis; (GO:0009538): photosystem I reaction center
wlab.207809
wlab.208050	(GO:0009522): photosystem I; (GO:0042651): thylakoid membrane; (GO:0005516): calmodulin binding; (GO:0015979): photosynthesis
wlab.208476	(GO:0006457): protein folding; (GO:0005524): ATP binding; (GO:0051082): unfolded protein binding
wlab.208592
wlab.208804	(GO:0005515): protein binding
wlab.209012	(GO:0006631): fatty acid metabolic process; (GO:0046914): transition metal ion binding; (GO:0045300): acyl-[acyl-carrier-protein] desaturase activity; (GO:0055114): oxidation-reduction process; (GO:0016491): oxidoreductase activity
wlab.209092	(GO:0003735): structural constituent of ribosome; (GO:0000166): nucleotide binding; (GO:0006412): translation; (GO:0005840): ribosome; (GO:0005622): intracellular
wlab.209116
wlab.209409	(GO:0003735): structural constituent of ribosome; (GO:0006414): translational elongation; (GO:0005840): ribosome; (GO:0005622): intracellular
wlab.209525	(GO:0016887): ATPase activity; (GO:0005634): nucleus; (GO:0017111): nucleoside-triphosphatase activity; (GO:0005524): ATP binding; (GO:0000166): nucleotide binding
wlab.210001
wlab.210741	(GO:0003735): structural constituent of ribosome; (GO:0005840): ribosome; (GO:0006412): translation; (GO:0005622): intracellular
wlab.211602	(GO:0046912): transferase activity, transferring acyl groups, acyl groups converted into alkyl on transfer; (GO:0003824): catalytic activity; (GO:0019752): carboxylic acid metabolic process; (GO:0003852): 2-isopropylmalate synthase activity; (GO:0009098): leucine biosynthetic process	(2.3.3.13): 2-isopropylmalate synthase.
wlab.211870
wlab.211871	(GO:0008137): NADH dehydrogenase (ubiquinone) activity; (GO:0051536): iron-sulfur cluster binding; (GO:0016020): membrane; (GO:0016651): oxidoreductase activity, acting on NAD(P)H; (GO:0009055): electron carrier activity; (GO:0042773): ATP synthesis coupled electron transport; (GO:0055114): oxidation-reduction process; (GO:0016491): oxidoreductase activity
wlab.212048	(GO:0016772): transferase activity, transferring phosphorus-containing groups
wlab.212051	(GO:0016020): membrane; (GO:0009765): photosynthesis, light harvesting
wlab.212337		(5.4.2.1): Transferred entry: 5.4.2.11 and 5.4.2.12.
wlab.212424
wlab.212770	(GO:0004853): uroporphyrinogen decarboxylase activity; (GO:0006779): porphyrin-containing compound biosynthetic process	(4.1.1.37): Uroporphyrinogen decarboxylase.
wlab.213330	(GO:0031072): heat shock protein binding; (GO:0006457): protein folding; (GO:0005524): ATP binding; (GO:0051082): unfolded protein binding; (GO:0009408): response to heat
wlab.215140	(GO:0016020): membrane; (GO:0009765): photosynthesis, light harvesting
wlab.220013	(GO:0030170): pyridoxal phosphate binding; (GO:0006544): glycine metabolic process; (GO:0004375): glycine dehydrogenase (decarboxylating) activity; (GO:0055114): oxidation-reduction process; (GO:0003824): catalytic activity	(1.4.4.2): Glycine dehydrogenase (aminomethyl-transferring).
wlab.220022	(GO:0016020): membrane; (GO:0009765): photosynthesis, light harvesting
wlab.220046	(GO:0016020): membrane; (GO:0009765): photosynthesis, light harvesting
wlab.221670
wlab.222320	(GO:0004222): metalloendopeptidase activity; (GO:0003824): catalytic activity; (GO:0008270): zinc ion binding; (GO:0006508): proteolysis; (GO:0046872): metal ion binding; (GO:0008237): metallopeptidase activity
wlab.222331	(GO:0003735): structural constituent of ribosome; (GO:0006412): translation; (GO:0005840): ribosome; (GO:0005622): intracellular
wlab.223838	(GO:0051536): iron-sulfur cluster binding; (GO:0017111): nucleoside-triphosphatase activity; (GO:0000166): nucleotide binding; (GO:0016887): ATPase activity; (GO:0005524): ATP binding; (GO:0009055): electron carrier activity
wlab.223850
wlab.223944	(GO:0017111): nucleoside-triphosphatase activity; (GO:0016020): membrane; (GO:0016887): ATPase activity; (GO:0005524): ATP binding; (GO:0000166): nucleotide binding

## Sheet: cluster03
ID	GO_Term	EC_Number
wlab.149815	(GO:0005975): carbohydrate metabolic process; (GO:0016832): aldehyde-lyase activity; (GO:0003824): catalytic activity; (GO:0008270): zinc ion binding; (GO:0004332): fructose-bisphosphate aldolase activity; (GO:0006096): glycolytic process	(4.1.2.13): Fructose-bisphosphate aldolase.
wlab.152551	(GO:0008152): metabolic process; (GO:0016301): kinase activity; (GO:0005975): carbohydrate metabolic process; (GO:0008974): phosphoribulokinase activity; (GO:0005524): ATP binding	(2.7.1.19): Phosphoribulokinase.
Non-OP genes below:
wlab.140467	(GO:0000166): nucleotide binding
wlab.144418
wlab.149361	(GO:0005840): ribosome; (GO:0005622): intracellular; (GO:0003735): structural constituent of ribosome; (GO:0003723): RNA binding; (GO:0006412): translation; (GO:0015935): small ribosomal subunit
wlab.149412	(GO:0005737): cytoplasm; (GO:0044267): cellular protein metabolic process; (GO:0006457): protein folding; (GO:0042026): protein refolding; (GO:0005524): ATP binding
wlab.149606	(GO:0005737): cytoplasm; (GO:0006437): tyrosyl-tRNA aminoacylation; (GO:0004812): aminoacyl-tRNA ligase activity; (GO:0000166): nucleotide binding; (GO:0003723): RNA binding; (GO:0006418): tRNA aminoacylation for protein translation; (GO:0004831): tyrosine-tRNA ligase activity; (GO:0005524): ATP binding	(6.1.1.1): Tyrosine--tRNA ligase.
wlab.149625
wlab.149827
wlab.150462	(GO:0015995): chlorophyll biosynthetic process; (GO:0048529): magnesium-protoporphyrin IX monomethyl ester (oxidative) cyclase activity; (GO:0046872): metal ion binding; (GO:0015979): photosynthesis; (GO:0055114): oxidation-reduction process; (GO:0016491): oxidoreductase activity	(1.14.13.81): Magnesium-protoporphyrin IX monomethyl ester (oxidative) cyclase.
wlab.159260	(GO:0005737): cytoplasm; (GO:0046872): metal ion binding; (GO:0030145): manganese ion binding; (GO:0003824): catalytic activity; (GO:0008152): metabolic process; (GO:0004619): phosphoglycerate mutase activity; (GO:0006007): glucose catabolic process	(5.4.2.1): Transferred entry: 5.4.2.11 and 5.4.2.12.
wlab.159349	(GO:0003735): structural constituent of ribosome; (GO:0005840): ribosome; (GO:0006412): translation
wlab.169410
wlab.169599	(GO:0019288): isopentenyl diphosphate biosynthetic process, methylerythritol 4-phosphate pathway; (GO:0055114): oxidation-reduction process	(1.17.1.2): 4-hydroxy-3-methylbut-2-enyl diphosphate reductase.
wlab.170869
wlab.195447	(GO:0005978): glycogen biosynthetic process; (GO:0016779): nucleotidyltransferase activity; (GO:0008878): glucose-1-phosphate adenylyltransferase activity; (GO:0009058): biosynthetic process	(2.7.7.27): Glucose-1-phosphate adenylyltransferase.
wlab.195982	(GO:0008299): isoprenoid biosynthetic process; (GO:0046429): 4-hydroxy-3-methylbut-2-en-1-yl diphosphate synthase activity; (GO:0016114): terpenoid biosynthetic process; (GO:0005506): iron ion binding; (GO:0055114): oxidation-reduction process	(1.17.7.1): (E)-4-hydroxy-3-methylbut-2-enyl-diphosphate synthase.
wlab.196129	(GO:0009058): biosynthetic process; (GO:0015995): chlorophyll biosynthetic process; (GO:0016851): magnesium chelatase activity	(6.6.1.1): Magnesium chelatase.
wlab.196269	(GO:0016020): membrane; (GO:0009765): photosynthesis, light harvesting
wlab.196310	(GO:0033014): tetrapyrrole biosynthetic process; (GO:0018160): peptidyl-pyrromethane cofactor linkage; (GO:0004418): hydroxymethylbilane synthase activity	(2.5.1.61): Hydroxymethylbilane synthase.
wlab.197334
wlab.197668	(GO:0004222): metalloendopeptidase activity; (GO:0016020): membrane; (GO:0017111): nucleoside-triphosphatase activity; (GO:0000166): nucleotide binding; (GO:0030163): protein catabolic process; (GO:0006508): proteolysis; (GO:0005524): ATP binding
wlab.198099
wlab.198722
wlab.200129	(GO:0003735): structural constituent of ribosome; (GO:0005622): intracellular; (GO:0015934): large ribosomal subunit; (GO:0006412): translation; (GO:0005840): ribosome
wlab.201445	(GO:0016020): membrane; (GO:0009765): photosynthesis, light harvesting
wlab.201940	(GO:0005737): cytoplasm; (GO:0044267): cellular protein metabolic process; (GO:0006457): protein folding; (GO:0042026): protein refolding; (GO:0005524): ATP binding
wlab.202455	(GO:0016887): ATPase activity; (GO:0006810): transport; (GO:0017111): nucleoside-triphosphatase activity; (GO:0005524): ATP binding; (GO:0000166): nucleotide binding
wlab.202564	(GO:0006813): potassium ion transport; (GO:0006812): cation transport; (GO:0016021): integral component of membrane; (GO:0008324): cation transmembrane transporter activity; (GO:0015299): solute:proton antiporter activity; (GO:0000166): nucleotide binding; (GO:0055085): transmembrane transport
wlab.202640	(GO:0016772): transferase activity, transferring phosphorus-containing groups
wlab.202694	(GO:0003735): structural constituent of ribosome; (GO:0006412): translation; (GO:0005840): ribosome; (GO:0019843): rRNA binding
wlab.203234
wlab.206042
wlab.206096	(GO:0000049): tRNA binding
wlab.206172
wlab.206405	(GO:0016020): membrane; (GO:0015986): ATP synthesis coupled proton transport; (GO:0046933): proton-transporting ATP synthase activity, rotational mechanism
wlab.206756
wlab.206922
wlab.207017	(GO:0009522): photosystem I; (GO:0015979): photosynthesis; (GO:0009538): photosystem I reaction center
wlab.207069	(GO:0009058): biosynthetic process; (GO:0009250): glucan biosynthetic process; (GO:2001070): starch binding; (GO:0009011): starch synthase activity	(2.4.1.21): Starch synthase.
wlab.207378
wlab.207469	(GO:0006508): proteolysis; (GO:0008270): zinc ion binding; (GO:0008237): metallopeptidase activity
wlab.207610
wlab.207928	(GO:0016020): membrane; (GO:0009765): photosynthesis, light harvesting
wlab.208376	(GO:0003824): catalytic activity; (GO:0016301): kinase activity; (GO:0005524): ATP binding; (GO:0016310): phosphorylation
wlab.208740
wlab.209125	(GO:0004366): glycerol-3-phosphate O-acyltransferase activity; (GO:0016746): transferase activity, transferring acyl groups; (GO:0008152): metabolic process	(2.3.1.15): Glycerol-3-phosphate 1-O-acyltransferase.
wlab.209633	(GO:0003824): catalytic activity; (GO:0008287): protein serine/threonine phosphatase complex; (GO:0004722): protein serine/threonine phosphatase activity; (GO:0006470): protein dephosphorylation
wlab.209634	(GO:0003735): structural constituent of ribosome; (GO:0005840): ribosome; (GO:0006412): translation; (GO:0005622): intracellular
wlab.209708	(GO:0003735): structural constituent of ribosome; (GO:0005840): ribosome; (GO:0006412): translation
wlab.209881
wlab.210184
wlab.210563	(GO:0051537): 2 iron, 2 sulfur cluster binding; (GO:0055114): oxidation-reduction process; (GO:0016491): oxidoreductase activity
wlab.210574	(GO:0016491): oxidoreductase activity; (GO:0006779): porphyrin-containing compound biosynthetic process; (GO:0004729): oxygen-dependent protoporphyrinogen oxidase activity; (GO:0055114): oxidation-reduction process; (GO:0000166): nucleotide binding	(1.3.3.4): Protoporphyrinogen oxidase.
wlab.210638	(GO:0003824): catalytic activity; (GO:0004834): tryptophan synthase activity; (GO:0008152): metabolic process; (GO:0006568): tryptophan metabolic process	(4.2.1.20): Tryptophan synthase.
wlab.210659	(GO:0003746): translation elongation factor activity; (GO:0006414): translational elongation; (GO:0003723): RNA binding; (GO:0005515): protein binding; (GO:0005622): intracellular
wlab.210729	(GO:0009579): thylakoid; (GO:0016021): integral component of membrane; (GO:0009522): photosystem I; (GO:0015979): photosynthesis
wlab.210891	(GO:0003735): structural constituent of ribosome; (GO:0005840): ribosome; (GO:0003723): RNA binding; (GO:0006412): translation; (GO:0005622): intracellular
wlab.211077	(GO:0005737): cytoplasm; (GO:0003746): translation elongation factor activity; (GO:0006414): translational elongation; (GO:0043043): peptide biosynthetic process
wlab.211098	(GO:0045261): proton-transporting ATP synthase complex, catalytic core F(1); (GO:0015986): ATP synthesis coupled proton transport; (GO:0046961): proton-transporting ATPase activity, rotational mechanism; (GO:0046933): proton-transporting ATP synthase activity, rotational mechanism
wlab.211273	(GO:0010027): thylakoid membrane organization; (GO:0009523): photosystem II; (GO:0015979): photosynthesis
wlab.211434	(GO:0006779): porphyrin-containing compound biosynthetic process; (GO:0015979): photosynthesis; (GO:0015995): chlorophyll biosynthetic process; (GO:0005524): ATP binding; (GO:0016851): magnesium chelatase activity	(6.6.1.1): Magnesium chelatase.
wlab.211455	(GO:0016117): carotenoid biosynthetic process; (GO:0015995): chlorophyll biosynthetic process; (GO:0015979): photosynthesis; (GO:0055114): oxidation-reduction process
wlab.211848
wlab.211964	(GO:0003735): structural constituent of ribosome; (GO:0005840): ribosome; (GO:0006412): translation; (GO:0005622): intracellular
wlab.212201	(GO:0003735): structural constituent of ribosome; (GO:0006412): translation; (GO:0005840): ribosome
wlab.212262	(GO:0003735): structural constituent of ribosome; (GO:0005840): ribosome; (GO:0006412): translation; (GO:0005622): intracellular
wlab.212628	(GO:0003824): catalytic activity; (GO:0008152): metabolic process; (GO:0016624): oxidoreductase activity, acting on the aldehyde or oxo group of donors, disulfide as acceptor
wlab.212657	(GO:0016117): carotenoid biosynthetic process; (GO:0016705): oxidoreductase activity, acting on paired donors, with incorporation or reduction of molecular oxygen; (GO:0009536): plastid; (GO:0055114): oxidation-reduction process; (GO:0016491): oxidoreductase activity	1.14.99.-
wlab.212757
wlab.219985
wlab.220955	(GO:0003824): catalytic activity; (GO:0008661): 1-deoxy-D-xylulose-5-phosphate synthase activity; (GO:0016114): terpenoid biosynthetic process; (GO:0008152): metabolic process	(2.2.1.7): 1-deoxy-D-xylulose-5-phosphate synthase.
wlab.221004	(GO:0006412): translation
wlab.222457	(GO:0003723): RNA binding
wlab.223609	(GO:0043169): cation binding; (GO:0005975): carbohydrate metabolic process; (GO:0004134): 4-alpha-glucanotransferase activity; (GO:0003824): catalytic activity	(2.4.1.25): 4-alpha-glucanotransferase.
wlab.223625	(GO:0005978): glycogen biosynthetic process; (GO:0016779): nucleotidyltransferase activity; (GO:0008878): glucose-1-phosphate adenylyltransferase activity; (GO:0009058): biosynthetic process	(2.7.7.27): Glucose-1-phosphate adenylyltransferase.
wlab.223634	(GO:0004222): metalloendopeptidase activity; (GO:0016020): membrane; (GO:0017111): nucleoside-triphosphatase activity; (GO:0000166): nucleotide binding; (GO:0030163): protein catabolic process; (GO:0006508): proteolysis; (GO:0005524): ATP binding
wlab.223643	(GO:0015995): chlorophyll biosynthetic process; (GO:0016851): magnesium chelatase activity; (GO:0017111): nucleoside-triphosphatase activity; (GO:0000166): nucleotide binding; (GO:0006779): porphyrin-containing compound biosynthetic process; (GO:0015979): photosynthesis; (GO:0005524): ATP binding	(6.6.1.1): Magnesium chelatase.
wlab.223782	(GO:0003824): catalytic activity; (GO:0006568): tryptophan metabolic process; (GO:0030170): pyridoxal phosphate binding; (GO:0008152): metabolic process; (GO:0004834): tryptophan synthase activity	(4.2.1.20): Tryptophan synthase.
wlab.223787	(GO:0003735): structural constituent of ribosome; (GO:0005622): intracellular; (GO:0005840): ribosome; (GO:0006412): translation
wlab.223798	(GO:0020037): heme binding; (GO:0005506): iron ion binding; (GO:0051536): iron-sulfur cluster binding; (GO:0055114): oxidation-reduction process; (GO:0016491): oxidoreductase activity	(1.8.1.2): Sulfite reductase (NADPH).
wlab.223857	(GO:0005737): cytoplasm; (GO:0004812): aminoacyl-tRNA ligase activity; (GO:0006438): valyl-tRNA aminoacylation; (GO:0000166): nucleotide binding; (GO:0002161): aminoacyl-tRNA editing activity; (GO:0006418): tRNA aminoacylation for protein translation; (GO:0004832): valine-tRNA ligase activity; (GO:0005524): ATP binding	(6.1.1.9): Valine--tRNA ligase.
wlab.224048	(GO:0015930): glutamate synthase activity; (GO:0016638): oxidoreductase activity, acting on the CH-NH2 group of donors; (GO:0003824): catalytic activity; (GO:0006807): nitrogen compound metabolic process; (GO:0008152): metabolic process; (GO:0006537): glutamate biosynthetic process; (GO:0055114): oxidation-reduction process; (GO:0016491): oxidoreductase activity

## Sheet: cluster06
ID	GO_Term	EC_Number
wlab.152910	(GO:0016857): racemase and epimerase activity, acting on carbohydrates and derivatives; (GO:0004750): ribulose-phosphate 3-epimerase activity; (GO:0006098): pentose-phosphate shunt; (GO:0005975): carbohydrate metabolic process; (GO:0003824): catalytic activity
wlab.196249	(GO:0051537): 2 iron, 2 sulfur cluster binding; (GO:0009496): plastoquinol--plastocyanin reductase activity; (GO:0016020): membrane; (GO:0008121): ubiquinol-cytochrome-c reductase activity; (GO:0045158): electron transporter, transferring electrons within cytochrome b6/f complex of photosystem II activity; (GO:0016679): oxidoreductase activity, acting on diphenols and related substances as donors…	(1.10.99.1): Transferred entry: 1.10.9.1.
wlab.209350	(GO:0003824): catalytic activity; (GO:0004807): triose-phosphate isomerase activity; (GO:0008152): metabolic process	(5.3.1.1): Triose-phosphate isomerase.
wlab.223910	(GO:0003824): catalytic activity; (GO:0006096): glycolytic process; (GO:0004332): fructose-bisphosphate aldolase activity	(4.1.2.13): Fructose-bisphosphate aldolase.
Non-OP genes below:
wlab.149511	(GO:0031072): heat shock protein binding
wlab.149751	(GO:0045454): cell redox homeostasis; (GO:0015035): protein disulfide oxidoreductase activity; (GO:0006662): glycerol ether metabolic process; (GO:0009055): electron carrier activity
wlab.149891	(GO:0004784): superoxide dismutase activity; (GO:0046872): metal ion binding; (GO:0006801): superoxide metabolic process; (GO:0055114): oxidation-reduction process
wlab.150427
wlab.150437
wlab.150640
wlab.152809	(GO:0005737): cytoplasm; (GO:0043234): protein complex; (GO:0051258): protein polymerization; (GO:0003924): GTPase activity; (GO:0006184): GTP catabolic process; (GO:0005525): GTP binding
wlab.153154	(GO:0003824): catalytic activity; (GO:0005975): carbohydrate metabolic process	(2.2.1.2): Transaldolase.
wlab.154929	(GO:0006820): anion transport; (GO:0005741): mitochondrial outer membrane; (GO:0044070): regulation of anion transport; (GO:0008308): voltage-gated anion channel activity; (GO:0055085): transmembrane transport
wlab.159654
wlab.165894	(GO:0050662): coenzyme binding; (GO:0003824): catalytic activity; (GO:0044237): cellular metabolic process; (GO:0000166): nucleotide binding; (GO:0006012): galactose metabolic process; (GO:0003978): UDP-glucose 4-epimerase activity	(5.1.3.2): UDP-glucose 4-epimerase.
wlab.168329
wlab.169215	(GO:0004853): uroporphyrinogen decarboxylase activity; (GO:0006779): porphyrin-containing compound biosynthetic process	(4.1.1.37): Uroporphyrinogen decarboxylase.
wlab.171448	(GO:0015979): photosynthesis; (GO:0019898): extrinsic component of membrane; (GO:0009654): photosystem II oxygen evolving complex; (GO:0009523): photosystem II; (GO:0005509): calcium ion binding
wlab.197055	(GO:0008937): ferredoxin-NAD(P) reductase activity; (GO:0055114): oxidation-reduction process
wlab.201371	(GO:0055114): oxidation-reduction process; (GO:0004602): glutathione peroxidase activity; (GO:0006979): response to oxidative stress
wlab.202449	(GO:0003824): catalytic activity; (GO:0016740): transferase activity; (GO:0004314): [acyl-carrier-protein] S-malonyltransferase activity; (GO:0008152): metabolic process; (GO:0005515): protein binding	(2.3.1.39): [Acyl-carrier-protein] S-malonyltransferase.
wlab.203551
wlab.203673	(GO:0000287): magnesium ion binding; (GO:0005975): carbohydrate metabolic process; (GO:0016868): intramolecular transferase activity, phosphotransferases	(5.4.2.10): Phosphoglucosamine mutase.
wlab.205683	(GO:0003824): catalytic activity; (GO:0016597): amino acid binding; (GO:0030170): pyridoxal phosphate binding; (GO:0008152): metabolic process; (GO:0000166): nucleotide binding	(1.2.1.70): Glutamyl-tRNA reductase.
wlab.206841	(GO:0046406): magnesium protoporphyrin IX methyltransferase activity; (GO:0015995): chlorophyll biosynthetic process	(2.1.1.11): Magnesium protoporphyrin IX methyltransferase.
wlab.207676
wlab.207834	(GO:0016787): hydrolase activity
wlab.208769	(GO:0043169): cation binding; (GO:0004553): hydrolase activity, hydrolyzing O-glycosyl compounds; (GO:0005975): carbohydrate metabolic process; (GO:0003824): catalytic activity
wlab.208948	(GO:0005515): protein binding
wlab.209566
wlab.209597	(GO:0005737): cytoplasm; (GO:0004812): aminoacyl-tRNA ligase activity; (GO:0006421): asparaginyl-tRNA aminoacylation; (GO:0004816): asparagine-tRNA ligase activity; (GO:0000166): nucleotide binding; (GO:0003676): nucleic acid binding; (GO:0006418): tRNA aminoacylation for protein translation; (GO:0005524): ATP binding	(6.1.1.22): Asparagine--tRNA ligase.
wlab.210154	(GO:0016114): terpenoid biosynthetic process; (GO:0008685): 2-C-methyl-D-erythritol 2,4-cyclodiphosphate synthase activity	(4.6.1.12): 2-C-methyl-D-erythritol 2,4-cyclodiphosphate synthase.
wlab.210175
wlab.210425	(GO:0016209): antioxidant activity; (GO:0055114): oxidation-reduction process; (GO:0016491): oxidoreductase activity
wlab.210543	(GO:0005506): iron ion binding
wlab.210817
wlab.212941
wlab.214826	(GO:0006750): glutathione biosynthetic process; (GO:0004357): glutamate-cysteine ligase activity	(6.3.2.2): Glutamate--cysteine ligase.
wlab.215394	(GO:0016772): transferase activity, transferring phosphorus-containing groups; (GO:0016301): kinase activity; (GO:0003824): catalytic activity; (GO:0016310): phosphorylation; (GO:0005524): ATP binding; (GO:0050242): pyruvate, phosphate dikinase activity	(2.7.9.1): Pyruvate, phosphate dikinase.
wlab.218919	(GO:0006886): intracellular protein transport; (GO:0016020): membrane; (GO:0003924): GTPase activity; (GO:0006913): nucleocytoplasmic transport; (GO:0005622): intracellular; (GO:0007165): signal transduction; (GO:0015031): protein transport; (GO:0006184): GTP catabolic process; (GO:0007264): small GTPase mediated signal transduction; (GO:0005525): GTP binding
wlab.221790	(GO:0005840): ribosome; (GO:0005622): intracellular; (GO:0003735): structural constituent of ribosome; (GO:0003723): RNA binding; (GO:0006412): translation; (GO:0015935): small ribosomal subunit
wlab.223539	(GO:0006561): proline biosynthetic process; (GO:0016620): oxidoreductase activity, acting on the aldehyde or oxo group of donors, NAD or NADP as acceptor; (GO:0004350): glutamate-5-semialdehyde dehydrogenase activity; (GO:0008152): metabolic process; (GO:0055114): oxidation-reduction process; (GO:0016491): oxidoreductase activity	(1.2.1.41): Glutamate-5-semialdehyde dehydrogenase.
wlab.223549	(GO:0016020): membrane; (GO:0009765): photosynthesis, light harvesting
wlab.223779	(GO:0000166): nucleotide binding; (GO:0055114): oxidation-reduction process; (GO:0016630): protochlorophyllide reductase activity; (GO:0008152): metabolic process; (GO:0016491): oxidoreductase activity	(1.3.1.33): Protochlorophyllide reductase.
wlab.223800	(GO:0016491): oxidoreductase activity; (GO:0043546): molybdopterin cofactor binding; (GO:0030151): molybdenum ion binding; (GO:0046872): metal ion binding; (GO:0055114): oxidation-reduction process; (GO:0009055): electron carrier activity
wlab.223898	(GO:0003735): structural constituent of ribosome; (GO:0006412): translation; (GO:0005840): ribosome; (GO:0005622): intracellular
wlab.223962	(GO:0003824): catalytic activity; (GO:0008152): metabolic process
wlab.223981	(GO:0016310): phosphorylation; (GO:0016301): kinase activity; (GO:0005524): ATP binding; (GO:0003824): catalytic activity
wlab.223996	(GO:0005737): cytoplasm; (GO:0006424): glutamyl-tRNA aminoacylation; (GO:0004812): aminoacyl-tRNA ligase activity; (GO:0004818): glutamate-tRNA ligase activity; (GO:0000166): nucleotide binding; (GO:0043039): tRNA aminoacylation; (GO:0005524): ATP binding; (GO:0006418): tRNA aminoacylation for protein translation; (GO:0016876): ligase activity, forming aminoacyl-tRNA and related compounds	(6.1.1.17): Glutamate--tRNA ligase.
wlab.224066

## Sheet: cluster07
ID	GO_Term	EC_Number
wlab.151452	(GO:0042578): phosphoric ester hydrolase activity; (GO:0005975): carbohydrate metabolic process	(3.1.3.11): Fructose-bisphosphatase.
wlab.152904	(GO:0004618): phosphoglycerate kinase activity; (GO:0006096): glycolytic process	(2.7.2.3): Phosphoglycerate kinase.
wlab.167911	(GO:0009052): pentose-phosphate shunt, non-oxidative branch; (GO:0004751): ribose-5-phosphate isomerase activity	(5.3.1.6): Ribose-5-phosphate isomerase.
wlab.203563	(GO:0042578): phosphoric ester hydrolase activity; (GO:0005975): carbohydrate metabolic process	(3.1.3.11): Fructose-bisphosphatase.
Non-OP genes below:
wlab.148741	(GO:0000166): nucleotide binding
wlab.150723	(GO:0006633): fatty acid biosynthetic process; (GO:0003824): catalytic activity; (GO:0016747): transferase activity, transferring acyl groups other than amino-acyl groups; (GO:0008152): metabolic process
wlab.150748	(GO:0003735): structural constituent of ribosome; (GO:0005840): ribosome; (GO:0006412): translation; (GO:0005622): intracellular
wlab.151952	(GO:0016117): carotenoid biosynthetic process; (GO:0016705): oxidoreductase activity, acting on paired donors, with incorporation or reduction of molecular oxygen; (GO:0009536): plastid; (GO:0055114): oxidation-reduction process; (GO:0016491): oxidoreductase activity	1.14.99.-
wlab.152307	(GO:0016887): ATPase activity; (GO:0017111): nucleoside-triphosphatase activity; (GO:0005524): ATP binding; (GO:0000166): nucleotide binding
wlab.153015	(GO:0006508): proteolysis; (GO:0008270): zinc ion binding; (GO:0008237): metallopeptidase activity
wlab.156541	(GO:0009058): biosynthetic process; (GO:0016740): transferase activity; (GO:0016779): nucleotidyltransferase activity
wlab.164683
wlab.169839
wlab.170682
wlab.177337	(GO:0005737): cytoplasm; (GO:0006457): protein folding
wlab.196058	(GO:0042286): glutamate-1-semialdehyde 2,1-aminomutase activity; (GO:0003824): catalytic activity; (GO:0033014): tetrapyrrole biosynthetic process; (GO:0030170): pyridoxal phosphate binding; (GO:0008483): transaminase activity	(5.4.3.8): Glutamate-1-semialdehyde 2,1-aminomutase.
wlab.196067	(GO:0022900): electron transport chain; (GO:0051536): iron-sulfur cluster binding; (GO:0051537): 2 iron, 2 sulfur cluster binding; (GO:0009055): electron carrier activity
wlab.196869	(GO:0042602): riboflavin reductase (NADPH) activity; (GO:0016787): hydrolase activity; (GO:0010181): FMN binding; (GO:0009055): electron carrier activity; (GO:0055114): oxidation-reduction process; (GO:0016491): oxidoreductase activity
wlab.196922	(GO:0004176): ATP-dependent peptidase activity; (GO:0006508): proteolysis
wlab.200648	(GO:0005515): protein binding; (GO:0006228): UTP biosynthetic process; (GO:0006241): CTP biosynthetic process; (GO:0004550): nucleoside diphosphate kinase activity; (GO:0005524): ATP binding; (GO:0006165): nucleoside diphosphate phosphorylation; (GO:0006183): GTP biosynthetic process	(2.7.4.6): Nucleoside-diphosphate kinase.
wlab.202094
wlab.202659	(GO:0003824): catalytic activity; (GO:0008152): metabolic process	(4.1.2.14): 2-dehydro-3-deoxy-phosphogluconate aldolase.
wlab.204863	(GO:0005783): endoplasmic reticulum
wlab.206356	(GO:0016772): transferase activity, transferring phosphorus-containing groups; (GO:0006468): protein phosphorylation; (GO:0005524): ATP binding; (GO:0004672): protein kinase activity
wlab.207011	(GO:0005524): ATP binding
wlab.208680	(GO:0010181): FMN binding; (GO:0055114): oxidation-reduction process; (GO:0016491): oxidoreductase activity
wlab.209072	(GO:0016020): membrane; (GO:0006886): intracellular protein transport; (GO:0017038): protein import; (GO:0005524): ATP binding; (GO:0006605): protein targeting
wlab.209223	(GO:0005737): cytoplasm; (GO:0050660): flavin adenine dinucleotide binding; (GO:0016668): oxidoreductase activity, acting on a sulfur group of donors, NAD(P) as acceptor; (GO:0045454): cell redox homeostasis; (GO:0055114): oxidation-reduction process; (GO:0016491): oxidoreductase activity
wlab.210828	(GO:0016746): transferase activity, transferring acyl groups; (GO:0008152): metabolic process
wlab.210949	(GO:0046854): phosphatidylinositol phosphorylation; (GO:0006790): sulfur compound metabolic process; (GO:0008441): 3'(2'),5'-bisphosphate nucleotidase activity	(3.1.3.7): 3'(2'),5'-bisphosphate nucleotidase.
wlab.210956	(GO:0003735): structural constituent of ribosome; (GO:0005840): ribosome; (GO:0006412): translation; (GO:0005622): intracellular
wlab.211027
wlab.211075
wlab.212363	(GO:0019419): sulfate reduction; (GO:0003824): catalytic activity; (GO:0016671): oxidoreductase activity, acting on a sulfur group of donors, disulfide as acceptor; (GO:0008152): metabolic process; (GO:0045454): cell redox homeostasis; (GO:0055114): oxidation-reduction process
wlab.212505	(GO:0000166): nucleotide binding
wlab.214664	(GO:0004252): serine-type endopeptidase activity; (GO:0003824): catalytic activity; (GO:0005515): protein binding; (GO:0006508): proteolysis
wlab.220020	(GO:0008299): isoprenoid biosynthetic process

## Sheet: cluster12
ID	GO_Term	EC_Number
wlab.197751	(GO:0009654): photosystem II oxygen evolving complex; (GO:0042651): thylakoid membrane; (GO:0009523): photosystem II; (GO:0015979): photosynthesis
Non-OP genes below:
wlab.148450	(GO:0003924): GTPase activity; (GO:0005525): GTP binding
wlab.148931	(GO:0003735): structural constituent of ribosome; (GO:0006412): translation; (GO:0005840): ribosome; (GO:0005622): intracellular
wlab.149908	(GO:0003735): structural constituent of ribosome; (GO:0005622): intracellular; (GO:0005840): ribosome; (GO:0006412): translation
wlab.150132	(GO:0015935): small ribosomal subunit; (GO:0019843): rRNA binding; (GO:0003735): structural constituent of ribosome; (GO:0003723): RNA binding; (GO:0005622): intracellular; (GO:0006412): translation
wlab.150172	(GO:0003735): structural constituent of ribosome; (GO:0008097): 5S rRNA binding; (GO:0006412): translation; (GO:0005840): ribosome; (GO:0005622): intracellular
wlab.150233	(GO:0003735): structural constituent of ribosome; (GO:0000166): nucleotide binding; (GO:0005622): intracellular; (GO:0005840): ribosome; (GO:0006412): translation
wlab.153002	(GO:0003735): structural constituent of ribosome; (GO:0006412): translation; (GO:0005840): ribosome; (GO:0005622): intracellular
wlab.158780
wlab.159525	(GO:0003735): structural constituent of ribosome; (GO:0005840): ribosome; (GO:0006412): translation; (GO:0005622): intracellular
wlab.168691	(GO:0003735): structural constituent of ribosome; (GO:0005622): intracellular; (GO:0006412): translation; (GO:0005840): ribosome
wlab.169655
wlab.169678	(GO:0003735): structural constituent of ribosome; (GO:0005622): intracellular; (GO:0006412): translation; (GO:0005840): ribosome
wlab.195470	(GO:0003735): structural constituent of ribosome; (GO:0005622): intracellular; (GO:0005840): ribosome; (GO:0006412): translation
wlab.196108	(GO:0003735): structural constituent of ribosome; (GO:0005840): ribosome; (GO:0006412): translation; (GO:0005622): intracellular
wlab.196346	(GO:0003735): structural constituent of ribosome; (GO:0005840): ribosome; (GO:0006412): translation; (GO:0019843): rRNA binding
wlab.199859	(GO:0005634): nucleus; (GO:0016570): histone modification; (GO:0006352): DNA-templated transcription, initiation; (GO:0003677): DNA binding
wlab.202664	(GO:0003735): structural constituent of ribosome; (GO:0005840): ribosome; (GO:0006412): translation; (GO:0005622): intracellular
wlab.203689	(GO:0003735): structural constituent of ribosome; (GO:0005622): intracellular; (GO:0006412): translation; (GO:0005840): ribosome
wlab.205697	(GO:0003735): structural constituent of ribosome; (GO:0005622): intracellular; (GO:0006412): translation; (GO:0005840): ribosome
wlab.208540	(GO:0045039): protein import into mitochondrial inner membrane; (GO:0006626): protein targeting to mitochondrion; (GO:0042719): mitochondrial intermembrane space protein transporter complex
wlab.208956	(GO:0003735): structural constituent of ribosome; (GO:0005622): intracellular; (GO:0006412): translation; (GO:0005840): ribosome
wlab.209677
wlab.210142	(GO:0016491): oxidoreductase activity; (GO:0055114): oxidation-reduction process; (GO:0010181): FMN binding
wlab.210235	(GO:0005737): cytoplasm; (GO:0004812): aminoacyl-tRNA ligase activity; (GO:0006422): aspartyl-tRNA aminoacylation; (GO:0000166): nucleotide binding; (GO:0003676): nucleic acid binding; (GO:0006418): tRNA aminoacylation for protein translation; (GO:0004815): aspartate-tRNA ligase activity; (GO:0005524): ATP binding	(6.1.1.12): Aspartate--tRNA ligase.
wlab.210537	(GO:0000166): nucleotide binding
wlab.211807
wlab.212027	(GO:0008026): ATP-dependent helicase activity; (GO:0003676): nucleic acid binding; (GO:0005524): ATP binding; (GO:0004386): helicase activity
wlab.212724	(GO:0005515): protein binding
wlab.214523	(GO:0016070): RNA metabolic process; (GO:0005488): binding; (GO:0003723): RNA binding; (GO:0005515): protein binding; (GO:0003677): DNA binding
wlab.221184
wlab.222896	(GO:0003735): structural constituent of ribosome; (GO:0005622): intracellular; (GO:0006412): translation; (GO:0005840): ribosome
wlab.223402	(GO:0042254): ribosome biogenesis; (GO:0030529): ribonucleoprotein complex
wlab.223545	(GO:0003735): structural constituent of ribosome; (GO:0005840): ribosome; (GO:0006412): translation; (GO:0005622): intracellular
wlab.223582	(GO:0003735): structural constituent of ribosome; (GO:0005840): ribosome; (GO:0006412): translation; (GO:0005622): intracellular
wlab.223878	(GO:0000166): nucleotide binding

## Sheet: cluster15
ID	GO_Term	EC_Number
wlab.151674		(4.1.1.39): Ribulose-bisphosphate carboxylase.
wlab.168536	(GO:0004802): transketolase activity; (GO:0003824): catalytic activity; (GO:0008152): metabolic process	(2.2.1.1): Transketolase.; (2.2.1.7): 1-deoxy-D-xylulose-5-phosphate synthase.
wlab.168896		(4.1.1.39): Ribulose-bisphosphate carboxylase.
wlab.202603	(GO:0050661): NADP binding; (GO:0051287): NAD binding; (GO:0016620): oxidoreductase activity, acting on the aldehyde or oxo group of donors, NAD or NADP as acceptor; (GO:0000166): nucleotide binding; (GO:0006006): glucose metabolic process; (GO:0055114): oxidation-reduction process	(1.2.1.12): Glyceraldehyde-3-phosphate dehydrogenase (phosphorylating).
wlab.206027	(GO:0003824): catalytic activity; (GO:0004807): triose-phosphate isomerase activity; (GO:0008152): metabolic process	(5.3.1.1): Triose-phosphate isomerase.
wlab.212926	(GO:0050661): NADP binding; (GO:0050660): flavin adenine dinucleotide binding; (GO:0004324): ferredoxin-NADP+ reductase activity; (GO:0042651): thylakoid membrane; (GO:0055114): oxidation-reduction process; (GO:0016491): oxidoreductase activity	(1.18.1.2): Ferredoxin--NADP(+) reductase.
wlab.223058		(4.1.1.39): Ribulose-bisphosphate carboxylase.
wlab.223519	(GO:0042578): phosphoric ester hydrolase activity; (GO:0005975): carbohydrate metabolic process	(3.1.3.11): Fructose-bisphosphatase.
Non-OP genes below:
wlab.138205	(GO:0016020): membrane; (GO:0009765): photosynthesis, light harvesting
wlab.146982	(GO:0019538): protein metabolic process; (GO:0016671): oxidoreductase activity, acting on a sulfur group of donors, disulfide as acceptor; (GO:0055114): oxidation-reduction process
wlab.148146	(GO:0043169): cation binding; (GO:0005975): carbohydrate metabolic process; (GO:0005992): trehalose biosynthetic process; (GO:0003824): catalytic activity; (GO:0003676): nucleic acid binding; (GO:0004553): hydrolase activity, hydrolyzing O-glycosyl compounds
wlab.148493
wlab.150133
wlab.150585
wlab.151210	(GO:0004399): histidinol dehydrogenase activity; (GO:0051287): NAD binding; (GO:0008270): zinc ion binding; (GO:0008152): metabolic process; (GO:0000105): histidine biosynthetic process; (GO:0055114): oxidation-reduction process; (GO:0016491): oxidoreductase activity	(1.1.1.23): Histidinol dehydrogenase.
wlab.151442	(GO:0019538): protein metabolic process; (GO:0005515): protein binding; (GO:0017111): nucleoside-triphosphatase activity; (GO:0005524): ATP binding; (GO:0000166): nucleotide binding
wlab.151771	(GO:0003735): structural constituent of ribosome; (GO:0003723): RNA binding; (GO:0006412): translation; (GO:0005840): ribosome; (GO:0005622): intracellular
wlab.153410	(GO:0000166): nucleotide binding
wlab.154770	(GO:0003735): structural constituent of ribosome; (GO:0005840): ribosome; (GO:0015934): large ribosomal subunit; (GO:0006412): translation; (GO:0005622): intracellular
wlab.159158	(GO:0003746): translation elongation factor activity; (GO:0005622): intracellular; (GO:0003924): GTPase activity; (GO:0006414): translational elongation; (GO:0005525): GTP binding
wlab.164658	(GO:0050662): coenzyme binding; (GO:0000166): nucleotide binding; (GO:0044237): cellular metabolic process; (GO:0003824): catalytic activity
wlab.168870
wlab.171000	(GO:0005515): protein binding
wlab.195781	(GO:0005452): inorganic anion exchanger activity; (GO:0006820): anion transport; (GO:0016020): membrane; (GO:0016021): integral component of membrane
wlab.195981	(GO:0046872): metal ion binding; (GO:0004655): porphobilinogen synthase activity; (GO:0033014): tetrapyrrole biosynthetic process; (GO:0003824): catalytic activity	(4.2.1.24): Porphobilinogen synthase.
wlab.196826	(GO:0042254): ribosome biogenesis; (GO:0005622): intracellular
wlab.197895
wlab.198511	(GO:0005507): copper ion binding; (GO:0009055): electron carrier activity
wlab.202460
wlab.202583
wlab.202613	(GO:0005509): calcium ion binding; (GO:0005515): protein binding
wlab.202856	(GO:0016020): membrane; (GO:0009765): photosynthesis, light harvesting
wlab.204439	(GO:0003824): catalytic activity; (GO:0004553): hydrolase activity, hydrolyzing O-glycosyl compounds; (GO:0005975): carbohydrate metabolic process; (GO:0043169): cation binding
wlab.206887	(GO:0015979): photosynthesis; (GO:0009654): photosystem II oxygen evolving complex; (GO:0009523): photosystem II; (GO:0005509): calcium ion binding; (GO:0019898): extrinsic component of membrane
wlab.206917
wlab.207598	(GO:0015934): large ribosomal subunit; (GO:0005840): ribosome; (GO:0005622): intracellular; (GO:0003735): structural constituent of ribosome; (GO:0003723): RNA binding; (GO:0006412): translation
wlab.207804	(GO:0030604): 1-deoxy-D-xylulose-5-phosphate reductoisomerase activity; (GO:0000166): nucleotide binding; (GO:0008299): isoprenoid biosynthetic process; (GO:0005515): protein binding; (GO:0070402): NADPH binding; (GO:0046872): metal ion binding; (GO:0055114): oxidation-reduction process	(1.1.1.267): 1-deoxy-D-xylulose-5-phosphate reductoisomerase.
wlab.208481	(GO:0015995): chlorophyll biosynthetic process; (GO:0016628): oxidoreductase activity, acting on the CH-CH group of donors, NAD or NADP as acceptor; (GO:0051188): cofactor biosynthetic process; (GO:0045550): geranylgeranyl reductase activity; (GO:0008152): metabolic process; (GO:0015979): photosynthesis; (GO:0055114): oxidation-reduction process; (GO:0016491): oxidoreductase activity	(1.3.1.83): Geranylgeranyl diphosphate reductase.; 1.3.1.-
wlab.208494
wlab.208579
wlab.208653	(GO:0005737): cytoplasm; (GO:0004826): phenylalanine-tRNA ligase activity; (GO:0000049): tRNA binding; (GO:0008033): tRNA processing; (GO:0006432): phenylalanyl-tRNA aminoacylation; (GO:0043039): tRNA aminoacylation; (GO:0000287): magnesium ion binding; (GO:0000166): nucleotide binding; (GO:0004812): aminoacyl-tRNA ligase activity; (GO:0006418): tRNA aminoacylation for protein translation; (GO:00…	(6.1.1.20): Phenylalanine--tRNA ligase.
wlab.208995	(GO:0005515): protein binding
wlab.209133	(GO:0003735): structural constituent of ribosome; (GO:0005840): ribosome; (GO:0003723): RNA binding; (GO:0006412): translation
wlab.209140	(GO:0003824): catalytic activity; (GO:0005975): carbohydrate metabolic process; (GO:0030246): carbohydrate binding; (GO:2001070): starch binding; (GO:0043169): cation binding
wlab.209157	(GO:0003735): structural constituent of ribosome; (GO:0005622): intracellular; (GO:0006412): translation; (GO:0005840): ribosome
wlab.209338	(GO:0000166): nucleotide binding
wlab.209503	(GO:0016020): membrane; (GO:0009654): photosystem II oxygen evolving complex; (GO:0015979): photosynthesis; (GO:0009523): photosystem II
wlab.209539	(GO:0015935): small ribosomal subunit; (GO:0005622): intracellular; (GO:0003735): structural constituent of ribosome; (GO:0003723): RNA binding; (GO:0006412): translation; (GO:0005840): ribosome
wlab.209632
wlab.209838	(GO:0046422): violaxanthin de-epoxidase activity; (GO:0055114): oxidation-reduction process; (GO:0009507): chloroplast	(1.10.99.3): Violaxanthin de-epoxidase.
wlab.210008	(GO:0006228): UTP biosynthetic process; (GO:0006241): CTP biosynthetic process; (GO:0004550): nucleoside diphosphate kinase activity; (GO:0005524): ATP binding; (GO:0006165): nucleoside diphosphate phosphorylation; (GO:0006183): GTP biosynthetic process	(2.7.4.6): Nucleoside-diphosphate kinase.
wlab.210814	(GO:0003723): RNA binding; (GO:0005730): nucleolus; (GO:0042254): ribosome biogenesis; (GO:0030529): ribonucleoprotein complex
wlab.211082	(GO:0004109): coproporphyrinogen oxidase activity; (GO:0055114): oxidation-reduction process; (GO:0006779): porphyrin-containing compound biosynthetic process	(1.3.3.3): Coproporphyrinogen oxidase.
wlab.211358
wlab.211445	(GO:0003677): DNA binding
wlab.211603	(GO:0003824): catalytic activity; (GO:0005975): carbohydrate metabolic process; (GO:0030246): carbohydrate binding; (GO:0016853): isomerase activity
wlab.211803	(GO:0009250): glucan biosynthetic process; (GO:2001070): starch binding; (GO:0009011): starch synthase activity	(2.4.1.21): Starch synthase.
wlab.212321
wlab.212562	(GO:0006729): tetrahydrobiopterin biosynthetic process; (GO:0008124): 4-alpha-hydroxytetrahydrobiopterin dehydratase activity
wlab.212663	(GO:0004222): metalloendopeptidase activity; (GO:0016020): membrane; (GO:0017111): nucleoside-triphosphatase activity; (GO:0000166): nucleotide binding; (GO:0030163): protein catabolic process; (GO:0006508): proteolysis; (GO:0005524): ATP binding
wlab.212771
wlab.214560	(GO:0005515): protein binding
wlab.215361
wlab.217284	(GO:0003861): 3-isopropylmalate dehydratase activity; (GO:0009316): 3-isopropylmalate dehydratase complex; (GO:0008152): metabolic process; (GO:0009098): leucine biosynthetic process; (GO:0051539): 4 iron, 4 sulfur cluster binding	(4.2.1.33): 3-isopropylmalate dehydratase.
wlab.223213	(GO:0004252): serine-type endopeptidase activity; (GO:0006508): proteolysis
wlab.223588	(GO:0006508): proteolysis; (GO:0004252): serine-type endopeptidase activity
wlab.223598	(GO:0006633): fatty acid biosynthetic process; (GO:0003824): catalytic activity; (GO:0008152): metabolic process; (GO:0003989): acetyl-CoA carboxylase activity; (GO:0004075): biotin carboxylase activity; (GO:0046872): metal ion binding; (GO:0016874): ligase activity; (GO:0005524): ATP binding	(6.4.1.2): Acetyl-CoA carboxylase.; (6.3.4.14): Biotin carboxylase.
wlab.223628	(GO:0016020): membrane; (GO:0009765): photosynthesis, light harvesting
wlab.223630	(GO:0005737): cytoplasm; (GO:0008652): cellular amino acid biosynthetic process; (GO:0050661): NADP binding; (GO:0051287): NAD binding; (GO:0006520): cellular amino acid metabolic process; (GO:0016620): oxidoreductase activity, acting on the aldehyde or oxo group of donors, NAD or NADP as acceptor; (GO:0000166): nucleotide binding; (GO:0009089): lysine biosynthetic process via diaminopimelate; (G…	(1.2.1.38): N-acetyl-gamma-glutamyl-phosphate reductase.; (1.2.1.11): Aspartate-semialdehyde dehydrogenase.
wlab.223738	(GO:0016226): iron-sulfur cluster assembly
wlab.223890
wlab.223902	(GO:0015995): chlorophyll biosynthetic process; (GO:0016851): magnesium chelatase activity; (GO:0017111): nucleoside-triphosphatase activity; (GO:0000166): nucleotide binding; (GO:0005515): protein binding; (GO:0015979): photosynthesis; (GO:0005524): ATP binding	(6.6.1.1): Magnesium chelatase.

## Sheet: cluster18
ID	GO_Term	EC_Number
wlab.207294
Non-OP genes below:
wlab.149830	(GO:0006468): protein phosphorylation; (GO:0016772): transferase activity, transferring phosphorus-containing groups; (GO:0004674): protein serine/threonine kinase activity; (GO:0005509): calcium ion binding; (GO:0004672): protein kinase activity; (GO:0005524): ATP binding
wlab.152248	(GO:0004121): cystathionine beta-lyase activity; (GO:0006520): cellular amino acid metabolic process; (GO:0071266): 'de novo' L-methionine biosynthetic process; (GO:0003824): catalytic activity; (GO:0030170): pyridoxal phosphate binding; (GO:0008152): metabolic process; (GO:0055114): oxidation-reduction process; (GO:0016491): oxidoreductase activity	(4.4.1.8): Cystathionine beta-lyase.
wlab.155761	(GO:0006457): protein folding
wlab.164834
wlab.166257
wlab.168675
wlab.196430
wlab.202249	(GO:0006223): uracil salvage; (GO:0009116): nucleoside metabolic process; (GO:0004845): uracil phosphoribosyltransferase activity	(2.4.2.9): Uracil phosphoribosyltransferase.
wlab.203526	(GO:0005515): protein binding
wlab.208542	(GO:0016765): transferase activity, transferring alkyl or aryl (other than methyl) groups; (GO:0003824): catalytic activity; (GO:0003866): 3-phosphoshikimate 1-carboxyvinyltransferase activity	(2.5.1.19): 3-phosphoshikimate 1-carboxyvinyltransferase.
wlab.208981
wlab.209726
wlab.210489	(GO:0006566): threonine metabolic process; (GO:0004413): homoserine kinase activity; (GO:0005524): ATP binding	(2.7.1.39): Homoserine kinase.
wlab.210984
wlab.211402	(GO:0003824): catalytic activity
wlab.214405	(GO:0055085): transmembrane transport
wlab.216258	(GO:0005737): cytoplasm; (GO:0004177): aminopeptidase activity; (GO:0019538): protein metabolic process; (GO:0030145): manganese ion binding; (GO:0005622): intracellular; (GO:0006508): proteolysis; (GO:0008235): metalloexopeptidase activity	(3.4.11.1): Leucyl aminopeptidase.
wlab.222332	(GO:0008652): cellular amino acid biosynthetic process; (GO:0050661): NADP binding; (GO:0006520): cellular amino acid metabolic process; (GO:0000166): nucleotide binding; (GO:0008152): metabolic process; (GO:0016597): amino acid binding; (GO:0004072): aspartate kinase activity; (GO:0055114): oxidation-reduction process; (GO:0016491): oxidoreductase activity	(2.7.2.4): Aspartate kinase.; (1.1.1.3): Homoserine dehydrogenase.
wlab.223168
wlab.223521
wlab.223577
wlab.223615	(GO:0005737): cytoplasm; (GO:0008652): cellular amino acid biosynthetic process; (GO:0004349): glutamate 5-kinase activity; (GO:0003723): RNA binding; (GO:0006561): proline biosynthetic process	(2.7.2.11): Glutamate 5-kinase.
wlab.224046	(GO:0005509): calcium ion binding; (GO:0005515): protein binding
wlab.230044	(GO:0003824): catalytic activity; (GO:0030955): potassium ion binding; (GO:0000287): magnesium ion binding; (GO:0006096): glycolytic process; (GO:0004743): pyruvate kinase activity	(2.7.1.40): Pyruvate kinase.
